# Supplementary material for: MPP6 stimulates both RRP6 and DIS3 to degrade a specified subset of MTR4-sensitive substrates in the human nucleus
Source: Nucleic Acids Res. 2022 Jul 29;50(15):8779–806. doi: 10.1093/nar/gkac559 (PMC9410898; doi:10.1093/nar/gkac559)
Supplement: gkac559_Supplemental_Files [file gkac559_supplemental_files.zip]

Archive with 11 entries (11 files):
- Captions(Table S1 and S2) by N. Fujiwara et al.docx
- Figure S1,S2.pdf
- Figure S10.pdf
- Figure S3.pdf
- Figure S4.pdf
- Figure S5,S6.pdf
- Figure S7.pdf
- Figure S8.pdf
- Figure S9.pdf
- Table S1.xlsx
- Table S2.xlsx
