# Supplementary material for: MPP6 stimulates both RRP6 and DIS3 to degrade a specified subset of MTR4-sensitive substrates in the human nucleus
Source: Nucleic Acids Res. 2022 Jul 29;50(15):8779–806. doi: 10.1093/nar/gkac559 (PMC9410898; doi:10.1093/nar/gkac559)
Supplement: gkac559_Supplemental_Files [file gkac559_supplemental_files.zip › Table S1.xlsx]

## Sheet: primers
	Primer sets and annealing temperature in this study.
	For plasmid construction						For real-time PCR (initiation step of 1 min at 95 °C, the amplification cycle of the 15 sec denature at 95 °C,the 15 sec at an annealing temparepure appropriate for each promer set,and the 30 sec of amplification at 72 °C)							Template synsthesis for in vitro transcription of DIG-labeled probes
	Gene neame		Nucleotide sequence 5'- 3'	description			Gene neame		Nucleotide sequence	Annealing temperature	resorce			Gene neame		Nucleotide sequence	description
	RRP41	forward	TGTAGTTCTCCCGCGGCTCAGAGAA	for cloning from cDNA library			GAPDH	forward(5'-3')	GTCAGCCGCATCTTCTTTTG	52	10.1126/science.1164096			RNVU1-14	forward(5'-3')	AAGGTGGTTTTTCTCAGGGCGAAGC	cloning from cDNA library
		reverse	AGAGGAGGGTTTTATTCTGGACATGGGTGG					reverse(5'-3')	GCGCCCAATACGACCAAATC						reverse(5'-3')	CAGAGGCTAAGAGGTAACTCCGAGGATG
	RRP41	forward	GGGGTACCTCAGTCCCCCAGCAAGATAGAG	for adding restriction enzyme sites			proDNAJB4	forward(5'-3')	TTTCTGGCGTTTCTGATTGA	52	10.1261/rna.048090.114.				forward(5'-3')	AAGGTGGTTTTTCTCAGGGCGAAGC	T7 promoter addition
		reverse	GGGAATTCGTCCCCCAGCAAGATAGAGGCCTCACG					reverse(5'-3')	ACCAAAACGCAGGTTGTTTA						reverse(5'-3')	CGTATGTAATACGACTCACTATAGGGCAGAGGCTAAGAGGTAACTCCG
	RRP41	forward	GTCAAATAGACATTTACGTTCAAGTGCTACAGGCAGATGGTGGGA	for mutagenesis; RNAi-resistant mutation			SNHG19spliced	forward(5'-3')	CGTCCAGGCCTGGCCTAC	52	10.1016/j.molcel.2016.09.025			RNVU1-20	forward(5'-3')	ATACTTATGTTTATCTGGC	T7 promoter addition
		reverse	ACGTAAATGTCTATTTGACTCCTTGGGTGCAGCTGTGTGAGGATG					reverse(5'-3')	GCTCGCGACGAAACCTGC						reverse(5'-3')	CGTATGTAATACGACTCACTATAGGGGACAACAACCCAGGGGAAAAC
	RRP41	forward	GGGCTCCGAGGATCGAGCCCTGCCGGACAG	for mutagenesis; 4M mutation (R62E/A63D)			vU1snRNA	forward(5'-3')	GAATCTCGACTACATAATTTGTGGCAG	57	10.1101/gr.142968.112			RPL27A	forward(5'-3')	ATTCCTCCTGATCAGCAGAGACTG	cloning from cDNA library
		reverse	GGCTCGATCCTCGGAGCCCCGGATCTCGTG					reverse(5'-3')	CAGCAAACAAAATCCACTTTTAAAACGAC						reverse(5'-3')	ATGTTAGTTCATGTCTTTTATTAACTC
	RRP41	forward	GGGGACGAAGAGTCCTGTGAGATGGGCCTG	for mutagenesis; 4M mutation (R94E/K95E)			PGK1	forward(5'-3')	GTTGCAGACAAGATCCAGCTC	57	10.1091/mbc.e09-10-0913				forward(5'-3')	ATTCCTCCTGATCAGCAGAGACTG	T7 promoter addition
		reverse	ACAGGACTCTTCGTCCCCATGTGGCCGTCG					reverse(5'-3')	GAAGTGCCAATCTCCATGTTG						reverse(5'-3')	CGTATGTAATACGACTCACTATAGGGATGTTAGTTCATGTCTTTTATT
	MTR4	forward	ATGGCGGACGCATTCGGAGATG	for cloning from cDNA library			RRP6	forward(5'-3')	TGGAACCGTAAGGGCAGCAGAATATGGC	57	in this study
		reverse	CTACAAGTAGAGGCTGGCAGCAAACAC					reverse(5'-3')	TCTCTCGAAACTTGAGCTGAGGTCGG
	MTR4	forward	AAGGTACCATGGCGGACGCATTCGG	for adding restriction enzyme sites			DIS3	forward(5'-3')	TGCAAGCTGTGTACTTCTGTTC	57	in this study
		reverse	GGCTCGAGCTACAAGTAGAGGCTGGCAGC					reverse(5'-3')	GACATCTGCGTATCTTCTAATGGG
	MTR4	forward	AGCAGCTTGCAAAGTTAGGAAAGGAGATAGAGGAATATAT	for mutagenesis; RNAi-resistant mutation			DIS3L1	forward(5'-3')	GACGCTATATCCAGGGAATTCTG	57	in this study
		reverse	ATATATTCCTCTATCTCCTTTCCTAACTTTGCAAGCTGCT					reverse(5'-3')	AGCGGTTTCGAGCCTTCATC
	MTR4	forward	TCTTGATGCTTTTGCAAGAGAGGCCATTCA	for mutagenesis; Q144A mutation			DIS3L2	forward(5'-3')	TCTGCTGAAGATGCAGAAGCAC	57	in this study
		reverse	TGAATGGCCTCTCTTGCAAAAGCATCAAGA					reverse(5'-3')	CTCTTATCGTGTTTTGGGGCT
	MPP6	forward	ATGGCGGCCGAGCGAAAGACAAGGTTG	for cloning from cDNA library			MTR4	forward(5'-3')	CGCTGTAGCAAAGAGAGCTTG	57	in this study
		reverse	TTAATCCTGGGGCTTTAAGAACATCTTCTT					reverse(5'-3')	AACTGGGACAACCTGCATCTC
	MPP6	forward	CCGGATCCATGGCGGCCGAGCGAAAGAC	for adding restriction enzyme sites			SKI2	forward(5'-3')	TGTCGAGCGTGGGGTCGTGTG	57	in this study
		reverse	CCCTCGAGTTAATCCTGGGGCTTTAAGAAC					reverse(5'-3')	CAGTCAGCAAACTCAAGGGCGTTGG
	MPP6	forward	CCTGAATTAAAGGAAAAGGAATCATTCATAATAGAAGAGCAGAGTTTCT	for mutagenesis; RNAi-resistant mutation			SKI3	forward(5'-3')	TGGAGGAAGGTGTTATGGTCG	57	in this study
		reverse	AATGATTCCTTTTCCTTTAATTCAGGCAAATCCAAGTACCAGTGCTCTT					reverse(5'-3')	ATGTTGCTGCCTGTTTCTGC
	MPP6	forward	CCGGATCCAAGAAAATCATTAGTGAAGAGC	for mutagenesis; ∆N35 mutation			SKI8	forward(5'-3')	TTTGGTCAGTTGCTTGGGGG	57	in this study
		reverse	CCCTCGAGTTAATCCTGGGGCTTTAAGAAC					reverse(5'-3')	GCCTCTCATCACGCCATTTC
	MPP6	forward	AGCACTGGTACTTGGATCTTCTCTATGGAAGAATG	for mutagenesis; ∆47-68 mutation			RRP45	forward(5'-3')	AACTGCGAACGCCGCTTCCTAC	57	in this study
		reverse	TCCATAGAGAAGATCCAAGTACCAGTGCTCTTCAC					reverse(5'-3')	TCCAAGTTCCACAATGCAGCATCCG
	MPP6	forward	CATTCAGAGGATTTGAGCTTGATGTGTCAGATGA	for mutagenesis; ∆81-105 mutation			PABPN1	forward(5'-3')	ATATGAGTCCACCTCCAGGC	57	in this study
		reverse	TGACACATCAAGCTCAAATCCTCTGAATGACATTC					reverse(5'-3')	GCACCATAGTCCACATTGCC
	MPP6	forward	CCGGATCCATGGCGGCCGAGCGAAAGAC	for mutagenesis; ∆C33 mutation			ZFC3H1	forward(5'-3')	CACATCCTGTGCCAAGAAGC	57	in this study
		reverse	GTCACTCGAGTTATTTCCCAATTGTCCCCACCAAG					reverse(5'-3')	GCTTTGGAAGCGAGATCACAG
	MPP6	forward	CCGGATCCATGGCGGCCGAGCGAAAGAC	for mutagenesis; ∆C11 mutation			MPP6	forward(5'-3')	AGATGAATGCTAAGCACAAAGCAG	57	in this study
		reverse	GGCTCGAGCTAAATTGGTGTTATGTCTCCATTT					reverse(5'-3')	CACCAAGGTCTCATATCTTCTAGC
	MPP6	forward	AAGACAAGGGCGGCCAAGAATCTACTGCGCATG	for mutagenesis; SL mutation			SNHG10	forward(5'-3')	GTTATTGACTTCCTACCCAGCA	52	10.1016/j.molcel.2016.09.025
		reverse	GTAGATTCTTGGCCGCCCTTGTCTTTCGCTCGGC					reverse(5'-3')	CTGGAATCAATGAATCACGTTC
	MPP6	forward	CTACTGCGCGCGGCGGCTGCGCAAAGGGGACTGGACTCA	for mutagenesis; MKFM mutation			NEAT1_2	forward(5'-3')	GTAGCTCGCTTATCCCACAG	57	in this study
		reverse	TCCCCTTTGCGCAGCCGCCGCGCGCAGTAGATTCTTGGAC					reverse(5'-3')	CTGCCGATGAAGCAACAAAG
	MPP6	forward	AAGGATCCCGAAAGACAAGGTTGTCCAAGA	for mutagenesis; ∆N4 mutation
		reverse	CCCTCGAGTTAATCCTGGGGCTTTAAGAAC
	MPP6	forward	AAGGATCCATGGCGGCCGAGATGCAAAGGGGACTGGACTCA	for mutagenesis; ∆N5-18 mutation
		reverse	CCCTCGAGTTAATCCTGGGGCTTTAAGAAC
	MPP6	forward	TGCGCATGAAGTTTAAGAAAATCATTAGTGAAGAGCAC	for mutagenesis; ∆N19-35 mutation
		reverse	TAATGATTTTCTTAAACTTACTGCGCAGTAGATTC
	RRP6	forward	CCATGGCGCCACCCAGTACCCGGGAGCCCA	for cloning from cDNA library
		reverse	CCCTATCTCTGTGGCCAGTTGTACCTGAAG
	RRP6	forward	CCGGATCCATGGCGCCACCCAGTACCCGGG	for adding restriction enzyme sites
		reverse	GGGATATCCTATCTCTGTGGCCAGTTGTACCTGAAG
	RRP6	forward	GGGCCTACCGCAATTCGGTGACGAATACGACTTTTACCGA	for mutagenesis; RNAi-resistant mutation
		reverse	TCGGTAAAAGTCGTATTCGTCACCGAATTGCGGTAGGCCC
	RRP6	forward	GATGCTCAGCGCCGCCCGGGATG	for mutagenesis; Y436A mutation
		reverse	CATCCCGGGCGGCGCTGAGCATC
	RRP6	forward	CAGTTGACTTGGCGCACCACTCTT	for mutagenesis; E315A mutation
		reverse	AAGAGTGGTGCGCCAAGTCAACTG
	DIS3	forward	ATGCTCAAGTCCAAGACGTTCTTAAAAAAG	for cloning from cDNA library
		reverse	CTATTTTCCAAGCTTCATCTTCTTTTTCTT
	DIS3	forward	CCGGATCCATGCTCAAGTCCAAGACGTTCT	for adding restriction enzyme sites
		reverse	GGCTCGAGCTATTTTCCAAGCTTCATCTTC
	DIS3	forward	AGGTGAAAAGGAAACAGAGACTGAGGTTTTGTTACTTGAACACGA	for mutagenesis; RNAi-resistant mutation
		reverse	CCTCAGTCTCTGTTTCCTTTTCACCTACATCACCTAAATTTCTCA
	DIS3	forward	GACAGGAATAATAGAGCGATTCGAGTAGCA	for mutagenesis;D146N mutation
		reverse	TCGCTCTATTATTCCTGTCATTAGCATTTT
	DIS3	forward	ATAACAAATAACAGGAGAAACAAAGAGAAA	for mutagenesis;D177N mutation
		reverse	TTCTCCTGTTATTTGTTATGAAGATAACTT
	DIS3	forward	ACTGATATAAACGATGCTCTACATTGTCGA	for mutagenesis;D487N mutation
		reverse	GAGCATCGTTTATATCAGTACATCCTGGTG
	DIS3	forward	GTTTAAACTTAAGCTATGGTGAGCAAGGGCGAGGAGC	for Infusion cloning
		reverse	GCCCTCTAGACTCGACTATTTTCCAAGCTTCATCTTC
	MTR4	forward	CCGGTACCTTTGGAAAGAAGCCCAGGATAGAAGAG	for mutagenesis; ∆N75 mutation
		reverse	TAATGATTTTCTTAAACTTACTGCGCAGTAGATTC
	ARS2	forward	CGGAATTCATGCCCAACCGCTGTGGCAT	for antigen production (cloned from mouse cDNA)
		reverse	CCGCTCGAGTCAAAAGAAGTCAACATCAT
	C1D	forward	AACCCGGGATGGCAGGTGAAGAAATTAATG	for antigen production
		reverse	GGCTCGAGTTAACTTTTACTTTTTCCTTTA
	x3FLAG(Cterm)	forward	AAGGGAACAAAAGCTGGAGCTCCAC	for x3FLAG(C-term) construction
		reverse	GGCTCGAGCTAGTCATCGTCATCCTTGTAA
	x3FLAG(Nterm)	forward	GGAAGCTTATGGACTACAAAGACCATGAC	for x3FLAG(N-term) construction
		reverse	GCAAGCTTGTCATCGTCATCCTTGTAATC
	RNVU1-20	forward	GGGATCCAGAAGGCGTTGTC	for cloning from genomic library
		reverse	CACCTTATTTGACCACACTGAC
	RNVU1-20	forward	TCGGGAGATCAGATCAGATCTGGGATCCAGAAGG	for Infusion cloning (cloned into BgII and BamHI digested pcDNA5/FRT/TO/IRES-dsRed)
		reverse	GGGGCGGATCCCCCCGGGCACCTTATTTGACCAC

## Sheet: siRNAs
	siRNAs in this study.
	Gene name		Nucleotide sequence (Bases marked with 'd' are DNA)	supplier/siRNA
	EGFP	sense(5'-3')	GGGCACAAGCUGGAGUACAACUACA	invitrogen/stealth
		antisense(5'-3')	UGUAGUUGUACUCCAGCUUGUGCCC	invitrogen/stealth
	RRP45	sense(5'-3')	GGCAAAUACGUGUAGACCUACAUUU	invitrogen/stealth
		antisense(5'-3')	AAAUGUAGGUCUACACGUAUUUGCC	invitrogen/stealth
	RRP41	sense(5'-3')	CUCCCAGAUUGAUAUCUAUrUGCdAdG	iDT/DsiRNA
		antisense(5'-3')	CUGCACAUAGAUAUCAAUCUGGGAGCG	iDT/DsiRNA
	RRP4	sense(5'-3')	GAUGAGGCUUCCAGUGGCUCGCAdAdG	iDT/DsiRNA
		antisense(5'-3')	CUUGCGAGCCACUGGAAGCCUCAUCUC	iDT/DsiRNA
	RRP6	sense(5'-3')	CACAGUUUGGCGAUGAGUAUGAUUU	invitrogen/stealth
		antisense(5'-3')	AAAUCAUACUCAUCGCCAAACUGUG	invitrogen/stealth
	DIS3	sense(5'-3')	UGGAGAGAAAGAGACUGAAACAGAA	invitrogen/stealth
		antisense(5'-3')	UUCUGUUUCAGUCUCUUUCUCUCCA	invitrogen/stealth
	PAPD5	sense(5'-3')	CCGGAUAAAGGAUGGUGGUUCAUAU	invitrogen/stealth
		antisense(5'-3')	AUAUGAACCACCAUCCUUUAUCCGG	invitrogen/stealth
	MTR4	sense(5'-3')	GCCAAAUUGGGUAAAGAAAUUGAdAdG	iDT/DsiRNA
		antisense(5'-3')	CUUCAAUUUCUUUACCCAAUUUGGCAA	iDT/DsiRNA
	DBP5	sense(5'-3')	CAAGGUGUUUGUUCUGGAUGAGGdCdT	iDT/DsiRNA
		antisense(5'-3')	AGCCUCAUCCAGAACAAACACCUUGAU	iDT/DsiRNA
	PABPN1	sense(5'-3')	GGCUGUGGUUCAGUCAACCGUGUUA	invitrogen/stealth
		antisense(5'-3')	UAACACGGUUGACUGAACCACAGCC	invitrogen/stealth
	ZFC3H1	sense(5'-3')	CAGCCACCCACUUACCACAGUGGdCdA	iDT/DsiRNA
		antisense(5'-3')	UGCCACUGUGGUAAGUGGGUGGCUGCC	iDT/DsiRNA
	ARS2	sense(5'-3')	CCUUCGACCGCAGUGUUAACAUUAA	invitrogen/stealth
		antisense(5'-3')	UUAAUGUUAACACUGCGGUCGAAGG	invitrogen/stealth
	PAPA	sense(5'-3')	AAGAGGCAUUCGUACCAGUUAUUAA	invitrogen/stealth
		antisense(5'-3')	UUAAUAACUGGUACGAAUGCCUCUU	invitrogen/stealth
	PAPG	sense(5'-3')	ACUACUUGAGCCACCGAAUUUCUdTdT	iDT/DsiRNA
		antisense(5'-3')	AAAGAAAUUCGGUGGCUCAAGUAGUUU	iDT/DsiRNA
	C1D	sense(5'-3')	UGAAGACCAUGAUGUCUGUUUCUdAdG	iDT/DsiRNA
		antisense(5'-3')	CUAGAAACAGACAUCAUGGUCUUCAGC	iDT/DsiRNA
	MPP6	sense(5'-3')	CCAGAGCUUAAAGAGAAAGAGAGUU	invitrogen/stealth
		antisense(5'-3')	AACUCUCUUUCUCUUUAAGCUCUGG	invitrogen/stealth
	TAP	sense(5'-3')	GAACUGGUUCAAGAUUACAAUUCCU	invitrogen/stealth
		antisense(5'-3')	AGGAAUUGUAAUCUUGAACCAGUUC	invitrogen/stealth

## Sheet: plasmids
	Plasmids in this study
	NAME	Vector	Gene of interest	Inserted sites	Tag	Remarks	used for
	FLAG-MTR4	pcDNA5/FRT/TO/FLAG	MTR4	KpnI-XhoI	x3FLAG(N-term)	RNAi resistant	transient expression, establishing Flp-In TREx clones
	pcDNA5/FRT/TO	pcDNA5/FRT/TO	-	-	-	Invitrogen	for construction
	pcDNA5/FRT/TO/FLAG	pcDNA5/FRT/TO	FLAG	HindIII-HindIII	x3FLAG(N-term)	-	to generate pcDNA5/FRT/TO/FLAG, establishing Flp-In TREx clones
	RRP41-FLAG	pcDNA5/FRT/TO/C_FLAG	RRP41	KpnI-EcoRI	x3FLAG(C-term)	RNAi resistant	transient expression, establishing Flp-In TREx clones
	RRP41-FLAG-4M	pcDNA5/FRT/TO/C_FLAG	RRP41	KpnI-EcoRI	x3FLAG(C-term)	RNAi resistant, 4M mutant	to establish Flp-In TREx clones
	GST-MPP6	pGEX-6P-2	MPP6	BamHI-XhoI	GST	wild type, antibody generation	pull-down assay, antibody generation
	GST-MPP6 delN35	pGEX-6P-2	MPP6	BamHI-XhoI	GST	deletion mutant of MPP6	pull-down assay
	GST-MPP6 del48-67	pGEX-6P-2	MPP6	BamHI-XhoI	GST	deletion mutant of MPP6	pull-down assay
	GST-MPP6 del81-105	pGEX-6P-2	MPP6	BamHI-XhoI	GST	deletion mutant of MPP6	pull-down assay
	GST-MPP6 1-127	pGEX-6P-2	MPP6	BamHI-XhoI	GST	deletion mutant of MPP6	pull-down assay
	GST-MPP6 delC33	pGEX-6P-2	MPP6	BamHI-XhoI	GST	deletion mutant of MPP6	pull-down assay
	GST-MPP6 delC11	pGEX-6P-2	MPP6	BamHI-XhoI	GST	deletion mutant of MPP6	pull-down assay
	FLAG-RRP6	pcDNA5/FRT/TO/FLAG	RRP6	BamHI-EcoRV	x3FLAG(N-term)	RNAi resistant	to establish Flp-In TREx clones
	FLAG-RRP6 Y436A	pcDNA5/FRT/TO/FLAG	RRP6	BamHI-EcoRV	x3FLAG(N-term)	RNAi resistant, Y436A	to establish Flp-In TREx clones
	FLAG-RRP6 E315A	pcDNA5/FRT/TO/FLAG	RRP6	BamHI-EcoRV	x3FLAG(N-term)	RNAi resistant, E315A	to establish Flp-In TREx clones
	FLAG-MPP6	pcDNA5/FRT/TO/FLAG	MPP6	BamHI-XhoI	x3FLAG(N-term)	RNAi resistant	to establish Flp-In TREx clones
	FLAG-MPP6 delN35	pcDNA5/FRT/TO/FLAG	MPP6	BamHI-XhoI	x3FLAG(N-term)	RNAi resistant, deletion mutant of MPP6	to establish Flp-In TREx clones
	FLAG-MPP6 delN4	pcDNA5/FRT/TO/FLAG	MPP6	BamHI-XhoI	x3FLAG(N-term)	RNAi resistant, deletion mutant of MPP6	to establish Flp-In TREx clones
	FLAG-MPP6 del5-18	pcDNA5/FRT/TO/FLAG	MPP6	BamHI-XhoI	x3FLAG(N-term)	RNAi resistant, deletion mutant of MPP6	to establish Flp-In TREx clones
	FLAG-MPP6 del19-35	pcDNA5/FRT/TO/FLAG	MPP6	BamHI-XhoI	x3FLAG(N-term)	RNAi resistant, deletion mutant of MPP6	to establish Flp-In TREx clones
	FLAG-MPP6 del5-18	pcDNA5/FRT/TO/FLAG	MPP6	BamHI-XhoI	x3FLAG(N-term)	RNAi resistant, deletion mutant of MPP6	to establish Flp-In TREx clones
	FLAG-MPP6 delC33	pcDNA5/FRT/TO/FLAG	MPP6	BamHI-XhoI	x3FLAG(N-term)	RNAi resistant, deletion mutant of MPP6	to establish Flp-In TREx clones
	FLAG-MPP6 de C11	pcDNA5/FRT/TO/FLAG	MPP6	BamHI-XhoI	x3FLAG(N-term)	RNAi resistant, deletion mutant of MPP6	to establish Flp-In TREx clones
	FLAG-MPP6 LS	pcDNA5/FRT/TO/FLAG	MPP6	BamHI-XhoI	x3FLAG(N-term)	RNAi resistant, LS	to establish Flp-In TREx clones
	FLAG-MPP6 MKFM	pcDNA5/FRT/TO/FLAG	MPP6	BamHI-XhoI	x3FLAG(N-term)	RNAi resistant, MKFM	to establish Flp-In TREx clones
	FLAG-MTR4 Q144A	pcDNA5/FRT/TO/FLAG	MTR4	KpnI-XhoI	x3FLAG(N-term)	RNAi resistant, Q144A	transient expression, to establish Flp-In TREx clones
	FLAG-MTR4 delN75	pcDNA5/FRT/TO/FLAG	MTR4	KpnI-XhoI	x3FLAG(N-term)	RNAi resistant, deletion mutant of MTR4	to establish Flp-In TREx clones
	FLAG-DIS3WT	pcDNA5/FRT/TO/FLAG	DIS3	BamHI-XhoI	x3FLAG(N-term)	RNAi resistant	transient expression
	FLAG-DIS3endo-	pcDNA5/FRT/TO/FLAG	DIS3	BamHI-XhoI	x3FLAG(N-term)	RNAi resistant, D146N/D177N	transient expression
	FLAG-DIS3exdo-	pcDNA5/FRT/TO/FLAG	DIS3	BamHI-XhoI	x3FLAG(N-term)	RNAi resistant, D487N	transient expression
	FLAG-DIS3endo-exdo-	pcDNA5/FRT/TO/FLAG	DIS3	BamHI-XhoI	x3FLAG(N-term)	RNAi resistant, D146N/D177N/D487N	transient expression
	EGFP-DIS3WT	pcDNA5/FRT/TO	DIS3	HindIII-XhoI	EGFP(N-term)	RNAi resistant	to establish Flp-In TREx clones
	EGFP-DIS3endo-	pcDNA5/FRT/TO	DIS3	HindIII-XhoI	EGFP(N-term)	RNAi resistant, D146N/D177N	to establish Flp-In TREx clones
	EGFP-DIS3exdo-	pcDNA5/FRT/TO	DIS3	HindIII-XhoI	EGFP(N-term)	RNAi resistant, D487N	to establish Flp-In TREx clones
	EGFP-DIS3endo-exdo-	pcDNA5/FRT/TO	DIS3	HindIII-XhoI	EGFP(N-term)	RNAi resistant, D146N/D177N/D487N	to establish Flp-In TREx clones
	pEGFP-C1	pEGFP-C1	EGFP	-	EGFP	Clontech	to establish Flp-In TREx clones
	MBP-RRP45antigen	pMAL-c2X	RRP45	EcoRI-XhoI/SalI	MBP	RRP45_301-439	antibody generation
	GST-C1D	pGEX-6P-2	C1D	SmaI-XhoI	GST	C1D_full-length	antibody generation
	GST-PAP G	pMAL-c2X	PAP G	BamHI-SalI	MBP	PAP G_448-737	antibody generation
	MBP-MPP6	pMAL-c2X	MPP6	BamHI-XhoI/SalI	MBP	MPP6_full-length	antibody generation
	GST-MTR4	pGEX-6P-2	MTR4	BamHI-XhoI	GST	MTR4_full-length	pull-down assay
	pOG44	pOG44	FLP	-	-	Invitrogen	to establish Flp-In TREx_clones
	ARS2 anitgen	pGEX-4T-1	ARS2	EcoRI-XhoI	GST	ARS2_648-868	antibody generation
	beta-globin	pcDNA5/FRT/TO	beta-globin	KpnI-HindIII	-	10.1016/j.isci.2019.11.033	transient expression
	pCMV-Tag 4A	pCMV-Tag 4A	-	-	-	Agilent Technologies	for x3FLAG(Cterm) construction
	px3FLAG-CMV-10	px3FLAG-CMV-10	-	-	-	Sigma-Aldrich	for x3FLAG(Nterm) construction
	pcDNA5/FRT/TO/IRES-dsRed	pcDNA5/FRT/TO/	IRES-dsRed	BamHI-EcoRV	dsRed	dsRed expressed under IRES regulation	for construction of pcDNA5/FRT/RNVU1-20/IRES-dsRed
	RNVU1-20	pcDNA5/FRT/IRES-dsRed	RNVU1-20	BglII-BamHI	-	RNVU1-20 gene including prompter and terminator	PCR template for DIG-labeled probe synthesis

## Sheet: antibodies_probes
	Primary antibodies, secondary antibodiesand oligoprobes used in this study
	Primery antibodies
	NAME	Protein of target	host animal/clonarity	usage	Obtained from	product code	used in
	DIS3	DIS3	rabbit/polyclonal	immunoblotting	ProteinTech	14689-1-AP	NA
	RRP6	RRP6	rabbit/polyclonal	immunoblotting	Dr.Targoff	NA	10.1172/JCI115895
	RRP45	RRP45	mouse/polyclonal	immunoblotting	in this study	NA	NA
	RRP41	RRP41	rabbit/polyclonal	immunoblotting	Dr.Pruijn	NA	﻿10.1074/jbc.M007603200
	RRP4	RRP4	rabbit/polyclonal	immunoblotting	Dr.Nagahama	NA	﻿10.1016/j.bbrc.2015.07.032
	CSL4	CSL4	rabbit/polyclonal	immunoblotting	Sigma-Aldrich	HPA038370	NA
	RRP46#1	RRP46	rabbit/polyclonal	immunoprecipitation, immunoblotting	Dr.Pruijn	NA	﻿10.1074/jbc.M007603200
	RRP46#2	RRP46	rabbit/polyclonal	immunoprecipitation, immunoblotting	Bethyl Laboratories	A303-887A	NA
	MTR4	MTR4	rabbit/polyclonal	immunoprecipitation, immunoblotting, immunostaining	Dr.Nagahama	NA	10.1016/j.bbrc.2006.06.017
	MPP6#1	MPP6	rabbit/polyclonal	immunoblotting	Dr.Pruijn	NA	﻿10.1093/nar/gki982
	MPP6#2	MPP6	rat/polyclonal	immunoblotting	in this study	NA	NA
	PM-Scl	RRP45	human/polyclonal	immunoprecipitation	Dr.Pruijn	NA	﻿10.1002/art.20056
	C1D	C1D	rat/polyclonal	immunoblotting	in this study	NA	NA
	PABPN1	PABPN1	rabbit/polyclonal	immunoblotting, immunostaining	MBL	PN023PW	NA
	PAP A	PAP A	rabbit/polyclonal	immunoblotting	Sigma-Aldrich	HPA001788	NA
	PAP G	PAP G	rat/polyclonal	immunoblotting	in this study	NA	NA
	DBP5	DBP5	rabbit/polyclonal	immunoblotting	Dr.Reed	NA	NA
	ARS2	ARS2	rat/polyclonal	immunoblotting	in this study	NA	NA
	UAP56	UAP56	rabbit/polyclonal	immunoblotting	Dr.Reed	NA	﻿10.1101/gad.1302205
	SC35	SRRM2	mouse/monoclonal	immunostaining	Sigma-Aldrich	S4045	NA
	5-42A	nucleolin	mouse/monoclonal	immunostaining	Dr.Yoshimura	NA	0.1016/j.yexcr.2013.07.021
	ACTIN	beta-actin	rabbit/polyclonal	immunoblotting	Sigma-Aldrich	A2066	NA
	GAPDH	GAPDH	mouse/polyclonal	immunoblotting	wako	019-25471	NA
	TUBULIN	beta-tubulin	mouse/monoclonal	immunoblotting	Sigma-Aldrich	T7816	NA
	M2	FLAG	mouse/monoclonal	immunoprecipitation, immunoblotting, immunostaining	Sigma-Aldrich	F1804	NA
	GFP	GFPtag	mouse/monoclonal	immunoprecipitation	nacalai tesque	04363-24	NA
	GST	GST	mouse/monoclonal	immunoblotting	nacalai tesque	GS019	NA
	HA11	HAtag	mouse/monoclonal	immunoblotting, immunostaining	Biolegend	901501	NA
	DIG	digoxigenin	mouse/monoclonal	specifc FISH development	Abcam	21H8	10.1016/j.molcel.2018.05.019
	Secondary antibodies
	NAME	Protein of target	host animal/clonarity	usage	Obtained from	product code
	HRP conjugated anti-mouse IgG	mouse IgG	goat/polyclonal	immunoblotting	SeraCare	5220-0341
	HRP conjugated anti-rat IgG	rat IgG	goat/polyclonal	immunoblotting	SeraCare	5220-0364
	HRP conjugated anti-rabbit IgG	rabbit IgG	goat/polyclonal	immunoblotting	SeraCare	5220-0336
	Alexa488-conjugated anti-mouse IgG	mouse IgG	goat/polyclonal	immunostaining	Thermo Fisher Scientific	A-11001
	Alexa405-conjugated anti-mouse IgG	mouse IgG	goat/polyclonal	immunostaining	Thermo Fisher Scientific	A-31553
	Alexa488-conjugated anti-rabbit IgG	rabbit IgG	goat/polyclonal	immunostaining	Thermo Fisher Scientific	A-11008
	Alexa594-conjugated anti-mouse IgG	rabbit IgG	goat/polyclonal	immunostaining	Thermo Fisher Scientific	A-11005
	in situ probes
	NAME	Protein of target	5'modification	usage	Obtained from	used in
	Alexa594-dT45	TTTTTTTTTTTTTTTTTTTTTTTTTTTTTTTTTTTTTTTTTTTTT	Alexa594	poly(A)+ FISH	Thermo Fisher Scientific	NA
	Alexa488-dT45	TTTTTTTTTTTTTTTTTTTTTTTTTTTTTTTTTTTTTTTTTTTTT	Alexa488	poly(A)+ FISH	Thermo Fisher Scientific	NA
	Alexa594-beta_globin	CTTCATCCACGTTCACCTTGCCCCACAGGGCAGTAACGGCAGACTTCTCCTCAGGAGTCAGGTGCACCAT	Alexa594	beta-globin specific FISH	Thermo Fisher Scientific	﻿10.1073/pnas.0800250105

## Sheet: softwares
	Softwares used in this study
	Software	doi	available from
	TrimGalore v0.6.5	﻿10.5281/zenodo.5127899	https://github.com/FelixKrueger/TrimGalore/
	STAR aligner v2.5.3a	﻿10.1093/bioinformatics/bts635	https://github.com/alexdobin/STAR/
	samtools v1.3.1	﻿10.1093/gigascience/giab008	https://github.com/samtools/samtools/
	HTSeq v0.9.5	﻿10.1093/bioinformatics/btu638	https://cran.ism.ac.jp/
	R v3.6.2	﻿http://www.r-project.org	﻿http://www.r-project.org
	Bedtools v2.29.2	﻿10.1093/bioinformatics/btq033	https://github.com/arq5x/bedtools2
	﻿DESeq2 ﻿v1.24.0	﻿10.1186/s13059-014-0550-8	https://bioconductor.org/packages/DESeq2
	CellProfiler v3.1.5	﻿10.1371/journal.pbio.2005970	https://cellprofiler.org
	CellProfiler Analyst v2.2.1	﻿10.1093/bioinformatics/btw390	https://cellprofileranalyst.org/
	Multalin v5.4.1	﻿10.1093/nar/16.22.10881	http://multalin.toulouse.inra.fr/multalin/
	psipred v4.0	﻿10.1006/jmbi.1999.3091	http://bioinf.cs.ucl.ac.uk/psipred/
	deeptools v.3.4.3	﻿10.1093/nar/gkw257	https://github.com/deeptools/deepTools/
	Image J v1.53a	https://imagej.nih.gov/ij/	https://imagej.nih.gov/ij/
	LiftOver	http://hgdownload.cse.ucsc.edu/admin/exe/	http://hgdownload.cse.ucsc.edu/admin/exe/
	ggplot2	https://ggplot2.tidyverse.org	https://ggplot2.tidyverse.org
	ChIPseeker v1.30.3	10.1093/bioinformatics/btv145	https://bioconductor.org/packages/release/bioc/html/ChIPseeker.html

## Sheet: deposited_data
	Deposited data
	DATA	source	available from
	3' seq of exosome compoment KD samples	this study	GSE184274
	PAXT_NEXT_sensitivity_annotation	﻿ref(84)	https://ars.els-cdn.com/content/image/1-s2.0-S2211124720300930-mmc2.xls
	rapid_depletion_of_DIS3	﻿ref(36)	GSE120574
	Homo_sapiens.GRCh37.75 fa	ftp://ftp.ensembl.org/pub/release-75	ftp://ftp.ensembl.org/pub/release-75
	Homo_sapiens.GRCh37.75 gtf	ftp://ftp.ensembl.org/pub/release-75	ftp://ftp.ensembl.org/pub/release-75
	ERCC spike-ins	https://assets.thermofisher.com/TFS-Assets/LSG/manuals/ERCC92.zip	https://assets.thermofisher.com/TFS-Assets/LSG/manuals/ERCC92.zip
	hg38ToHg19.over.chain	http://hgdownload.soe.ucsc.edu/goldenPath/hg38/liftOver/	http://hgdownload.soe.ucsc.edu/goldenPath/hg38/liftOver/
	DIS3 PAR-CLIP data	ref(37)	GSE64332
	RRP6 iCLIP data	﻿ref(36)	GSE120574
	RNA seq of TAP KD samples	this study	JGAS000294
