# Supplementary material for: MPP6 stimulates both RRP6 and DIS3 to degrade a specified subset of MTR4-sensitive substrates in the human nucleus
Source: Nucleic Acids Res. 2022 Jul 29;50(15):8779–806. doi: 10.1093/nar/gkac559 (PMC9410898; doi:10.1093/nar/gkac559)
Supplement: gkac559_Supplemental_Files [file gkac559_supplemental_files.zip › Table S2.xlsx]

## Sheet: class1.csv
	control_vs_RRP6DIS3KD_baseMean	hp_control_vs_hp_RRP6DIS3KD_log2FoldChange	hp_control_vs_control_log2FoldChange	hp_RRP6DIS3KD_vs_RRP6DIS3KD_log2FoldChange	control_vs_DIS3KD_log2FoldChange	control_vs_MPP6KD_log2FoldChange	control_vs_MTR4KD_log2FoldChange	control_vs_RRP6DIS3KD_log2FoldChange	control_vs_RRP6KD_log2FoldChange	control_vs_RRP6MPP6KD_log2FoldChange	DIS3KD_vs_RRP6DIS3KD_log2FoldChange	MPP6KD_vs_RRP6MPP6KD_log2FoldChange	RRP6KD_vs_RRP6DIS3KD_log2FoldChange	RRP6KD_vs_RRP6MPP6KD_log2FoldChange	hp_control_vs_hp_RRP6DIS3KD_regulation	hp_control_vs_control_regulation	hp_RRP6DIS3KD_vs_RRP6DIS3KD_regulation	control_vs_DIS3KD_regulation	control_vs_MPP6KD_regulation	control_vs_MTR4KD_regulation	control_vs_RRP6DIS3KD_regulation	control_vs_RRP6KD_regulation	control_vs_RRP6MPP6KD_regulation	DIS3KD_vs_RRP6DIS3KD_regulation	MPP6KD_vs_RRP6MPP6KD_regulation	RRP6KD_vs_RRP6DIS3KD_regulation	RRP6KD_vs_RRP6MPP6KD_regulation	ensembl_gene_id	hgnc_symbol	description	entrezgene_id	chromosome_name	start_position	end_position	strand	gene_biotype
307	4781.89	1.52494	0.516233	-0.221553	0.845549	1.53568	0.715367	2.62611	1.90181	2.32257	1.60616	0.96007	0.489157	0.505578	upregulated	ambiguous	ambiguous	unchanged	upregulated	unchanged	upregulated	upregulated	upregulated	upregulated	upregulated	unchanged	ambiguous	ENSG00000266658	ENSG00000266658	NA	NA	GL000220.1	113348	118417	1	rRNA

## Sheet: class2.csv
	control_vs_RRP6DIS3KD_baseMean	hp_control_vs_hp_RRP6DIS3KD_log2FoldChange	hp_control_vs_control_log2FoldChange	hp_RRP6DIS3KD_vs_RRP6DIS3KD_log2FoldChange	control_vs_DIS3KD_log2FoldChange	control_vs_MPP6KD_log2FoldChange	control_vs_MTR4KD_log2FoldChange	control_vs_RRP6DIS3KD_log2FoldChange	control_vs_RRP6KD_log2FoldChange	control_vs_RRP6MPP6KD_log2FoldChange	DIS3KD_vs_RRP6DIS3KD_log2FoldChange	MPP6KD_vs_RRP6MPP6KD_log2FoldChange	RRP6KD_vs_RRP6DIS3KD_log2FoldChange	RRP6KD_vs_RRP6MPP6KD_log2FoldChange	hp_control_vs_hp_RRP6DIS3KD_regulation	hp_control_vs_control_regulation	hp_RRP6DIS3KD_vs_RRP6DIS3KD_regulation	control_vs_DIS3KD_regulation	control_vs_MPP6KD_regulation	control_vs_MTR4KD_regulation	control_vs_RRP6DIS3KD_regulation	control_vs_RRP6KD_regulation	control_vs_RRP6MPP6KD_regulation	DIS3KD_vs_RRP6DIS3KD_regulation	MPP6KD_vs_RRP6MPP6KD_regulation	RRP6KD_vs_RRP6DIS3KD_regulation	RRP6KD_vs_RRP6MPP6KD_regulation	ensembl_gene_id	hgnc_symbol	description	entrezgene_id	chromosome_name	start_position	end_position	strand	gene_biotype
32	3063.58	1.32359	0.00526993	-0.162994	0.895546	-0.157798	0.937603	1.19262	0.650647	0.351616	0.2052	0.49287	0.481289	-0.277887	upregulated	ambiguous	ambiguous	upregulated	ambiguous	upregulated	upregulated	unchanged	ambiguous	ambiguous	ambiguous	ambiguous	ambiguous	ENSG00000117289	ENSG00000117289	NA	NA	1	145438469	145442635	1	protein_coding
50	144.21	0.781369	0.229527	0.150305	2.3496	0.405384	-0.108193	1.388	-0.116899	0.122704	-1.31903	-0.364063	1.90335	0.383591	unchanged	cannot_count	ambiguous	upregulated	cannot_count	ambiguous	upregulated	cannot_count	ambiguous	downregulated	ambiguous	upregulated	ambiguous	ENSG00000128564	VGF	VGF nerve growth factor inducible [Source:HGNC Symbol;Acc:HGNC:12684]	7425	7	100805790	100808874	-1	protein_coding
135	658.272	1.29304	0.121219	0.400033	1.48549	0.426686	1.02796	1.79475	0.527731	0.946366	0.00997718	0.548654	0.917377	0.249424	upregulated	ambiguous	ambiguous	upregulated	ambiguous	upregulated	upregulated	cannot_count	upregulated	ambiguous	ambiguous	upregulated	ambiguous	ENSG00000196668	LINC00173	long intergenic non-protein coding RNA 173 [Source:HGNC Symbol;Acc:HGNC:33791]	100287569	12	116971227	116974323	1	processed_transcript
141	1694.39	1.61553	1.03649	0.476873	0.940745	-0.177942	1.52465	1.20187	0.261095	0.622034	0.103353	0.790838	0.875279	0.358921	upregulated	upregulated	unchanged	upregulated	ambiguous	upregulated	upregulated	ambiguous	ambiguous	ambiguous	ambiguous	upregulated	ambiguous	ENSG00000197182	MIRLET7BHG	MIRLET7B host gene [Source:HGNC Symbol;Acc:HGNC:37189]	400931	22	46449749	46509808	1	protein_coding

## Sheet: class3.csv
	control_vs_RRP6DIS3KD_baseMean	hp_control_vs_hp_RRP6DIS3KD_log2FoldChange	hp_control_vs_control_log2FoldChange	hp_RRP6DIS3KD_vs_RRP6DIS3KD_log2FoldChange	control_vs_DIS3KD_log2FoldChange	control_vs_MPP6KD_log2FoldChange	control_vs_MTR4KD_log2FoldChange	control_vs_RRP6DIS3KD_log2FoldChange	control_vs_RRP6KD_log2FoldChange	control_vs_RRP6MPP6KD_log2FoldChange	DIS3KD_vs_RRP6DIS3KD_log2FoldChange	MPP6KD_vs_RRP6MPP6KD_log2FoldChange	RRP6KD_vs_RRP6DIS3KD_log2FoldChange	RRP6KD_vs_RRP6MPP6KD_log2FoldChange	hp_control_vs_hp_RRP6DIS3KD_regulation	hp_control_vs_control_regulation	hp_RRP6DIS3KD_vs_RRP6DIS3KD_regulation	control_vs_DIS3KD_regulation	control_vs_MPP6KD_regulation	control_vs_MTR4KD_regulation	control_vs_RRP6DIS3KD_regulation	control_vs_RRP6KD_regulation	control_vs_RRP6MPP6KD_regulation	DIS3KD_vs_RRP6DIS3KD_regulation	MPP6KD_vs_RRP6MPP6KD_regulation	RRP6KD_vs_RRP6DIS3KD_regulation	RRP6KD_vs_RRP6MPP6KD_regulation	ensembl_gene_id	hgnc_symbol	description	entrezgene_id	chromosome_name	start_position	end_position	strand	gene_biotype

## Sheet: class4.csv
	control_vs_RRP6DIS3KD_baseMean	hp_control_vs_hp_RRP6DIS3KD_log2FoldChange	hp_control_vs_control_log2FoldChange	hp_RRP6DIS3KD_vs_RRP6DIS3KD_log2FoldChange	control_vs_DIS3KD_log2FoldChange	control_vs_MPP6KD_log2FoldChange	control_vs_MTR4KD_log2FoldChange	control_vs_RRP6DIS3KD_log2FoldChange	control_vs_RRP6KD_log2FoldChange	control_vs_RRP6MPP6KD_log2FoldChange	DIS3KD_vs_RRP6DIS3KD_log2FoldChange	MPP6KD_vs_RRP6MPP6KD_log2FoldChange	RRP6KD_vs_RRP6DIS3KD_log2FoldChange	RRP6KD_vs_RRP6MPP6KD_log2FoldChange	hp_control_vs_hp_RRP6DIS3KD_regulation	hp_control_vs_control_regulation	hp_RRP6DIS3KD_vs_RRP6DIS3KD_regulation	control_vs_DIS3KD_regulation	control_vs_MPP6KD_regulation	control_vs_MTR4KD_regulation	control_vs_RRP6DIS3KD_regulation	control_vs_RRP6KD_regulation	control_vs_RRP6MPP6KD_regulation	DIS3KD_vs_RRP6DIS3KD_regulation	MPP6KD_vs_RRP6MPP6KD_regulation	RRP6KD_vs_RRP6DIS3KD_regulation	RRP6KD_vs_RRP6MPP6KD_regulation	ensembl_gene_id	hgnc_symbol	description	entrezgene_id	chromosome_name	start_position	end_position	strand	gene_biotype
1	2914.82	0.524491	-0.207815	0.41223	0.708709	0.291353	0.863091	1.21631	0.267634	0.457514	0.415113	0.199512	0.897833	0.189908	unchanged	ambiguous	ambiguous	unchanged	ambiguous	upregulated	upregulated	ambiguous	ambiguous	ambiguous	ambiguous	upregulated	ambiguous	ENSG00000004455	AK2	adenylate kinase 2 [Source:HGNC Symbol;Acc:HGNC:362]	204	1	33473585	33546597	-1	protein_coding
2	92.0213	0.230069	-0.244729	0.272038	-0.0655622	0.068154	0.969736	0.965399	-0.0579267	0.540836	0.90576	0.448829	1.00768	0.570331	ambiguous	ambiguous	ambiguous	cannot_count	cannot_count	upregulated	upregulated	cannot_count	ambiguous	upregulated	ambiguous	upregulated	ambiguous	ENSG00000054938	CHRDL2	chordin like 2 [Source:HGNC Symbol;Acc:HGNC:24168]	25884	11	74407474	74442430	-1	protein_coding
3	9612.66	0.559834	-0.0382795	0.416099	0.347109	0.307599	0.518643	1.04003	0.195097	0.123808	0.640983	-0.154569	0.829264	-0.0609623	unchanged	ambiguous	ambiguous	unchanged	unchanged	unchanged	upregulated	ambiguous	ambiguous	unchanged	ambiguous	unchanged	ambiguous	ENSG00000071082	RPL31	ribosomal protein L31 [Source:HGNC Symbol;Acc:HGNC:10334]	6160	2	101618177	101640494	1	protein_coding
4	83.0109	0.123379	-0.329079	0.428007	0.0863204	0.12314	0.578864	1.08468	0.0487005	0.176825	0.719783	0.0422981	0.884616	0.0699071	ambiguous	cannot_count	ambiguous	cannot_count	cannot_count	ambiguous	upregulated	cannot_count	ambiguous	unchanged	ambiguous	upregulated	ambiguous	ENSG00000078804	TP53INP2	tumor protein p53 inducible nuclear protein 2 [Source:HGNC Symbol;Acc:HGNC:16104]	58476	20	33292094	33301243	1	protein_coding
5	1572.23	0.22427	-0.40559	0.230769	0.325891	0.456053	0.448739	0.908234	0.181331	0.446383	0.509552	0.0589739	0.68064	0.266244	ambiguous	ambiguous	ambiguous	ambiguous	unchanged	ambiguous	upregulated	ambiguous	ambiguous	unchanged	ambiguous	unchanged	ambiguous	ENSG00000084623	EIF3I	eukaryotic translation initiation factor 3 subunit I [Source:HGNC Symbol;Acc:HGNC:3272]	8668	1	32687529	32697205	1	protein_coding
6	7543.01	0.574669	-0.193716	0.214337	0.403412	0.437479	0.42802	1.03908	0.195608	0.0962629	0.584617	-0.294924	0.833899	-0.0894047	unchanged	ambiguous	ambiguous	unchanged	unchanged	ambiguous	upregulated	ambiguous	ambiguous	unchanged	ambiguous	unchanged	ambiguous	ENSG00000089009	RPL6	ribosomal protein L6 [Source:HGNC Symbol;Acc:HGNC:10362]	6128	12	112842994	112856642	-1	protein_coding
7	1189.15	0.379518	-0.0935964	0.321515	0.151002	0.464066	0.35473	0.883783	0.0104639	0.737058	0.622771	0.316164	0.860038	0.722755	ambiguous	ambiguous	ambiguous	ambiguous	unchanged	ambiguous	upregulated	ambiguous	ambiguous	unchanged	ambiguous	upregulated	ambiguous	ENSG00000089248	ERP29	endoplasmic reticulum protein 29 [Source:HGNC Symbol;Acc:HGNC:13799]	10961	12	112451120	112461255	1	protein_coding
8	6063.21	0.307043	0.151057	0.884709	0.419527	0.0763675	0.424239	1.06649	0.0570504	-0.251358	0.585662	-0.325313	1.00605	-0.297581	ambiguous	ambiguous	upregulated	unchanged	ambiguous	ambiguous	upregulated	ambiguous	ambiguous	unchanged	ambiguous	upregulated	ambiguous	ENSG00000096746	HNRNPH3	heterogeneous nuclear ribonucleoprotein H3 [Source:HGNC Symbol;Acc:HGNC:5043]	3189	10	70090931	70102948	1	protein_coding
9	2985.82	0.537794	0.265029	0.557715	0.482658	0.349728	0.648934	0.905741	0.281233	-0.0452419	0.359018	-0.0928037	0.584614	-0.0808186	unchanged	ambiguous	unchanged	unchanged	unchanged	unchanged	upregulated	ambiguous	ambiguous	ambiguous	ambiguous	unchanged	ambiguous	ENSG00000100823	APEX1	apurinic/apyrimidinic endodeoxyribonuclease 1 [Source:HGNC Symbol;Acc:HGNC:587]	328	14	20923350	20925927	1	protein_coding
10	737.664	0.57676	-0.408332	-0.0698467	0.605911	0.0282957	0.565965	1.0448	0.294508	0.313324	0.237467	0.29619	0.574893	-0.0554353	unchanged	ambiguous	ambiguous	unchanged	ambiguous	ambiguous	upregulated	ambiguous	ambiguous	ambiguous	ambiguous	unchanged	ambiguous	ENSG00000102103	PQBP1	polyglutamine binding protein 1 [Source:HGNC Symbol;Acc:HGNC:9330]	10084	X	48755195	48760420	1	protein_coding
11	136.594	0.618744	0.0759944	0.0260449	0.0185186	0.0310991	0.411534	0.929663	-0.0470616	0.309555	0.747208	0.293411	1.03243	0.381733	ambiguous	ambiguous	ambiguous	cannot_count	cannot_count	ambiguous	upregulated	cannot_count	ambiguous	unchanged	ambiguous	upregulated	ambiguous	ENSG00000103260	METRN	meteorin, glial cell differentiation regulator [Source:HGNC Symbol;Acc:HGNC:14151]	79006	16	765115	769655	1	protein_coding
12	3553.98	0.3745	-0.159427	0.401227	0.269899	0.282939	0.171395	0.966044	0.0680252	-0.181961	0.627998	-0.42329	0.894155	-0.245721	ambiguous	ambiguous	ambiguous	ambiguous	ambiguous	ambiguous	upregulated	ambiguous	ambiguous	unchanged	ambiguous	upregulated	ambiguous	ENSG00000104408	EIF3E	eukaryotic translation initiation factor 3 subunit E [Source:HGNC Symbol;Acc:HGNC:3277]	3646	8	109213445	109447562	-1	protein_coding
13	363.674	0.244269	-0.715504	-0.180859	0.276575	0.279998	0.285157	0.902922	-0.107187	0.363806	0.423829	0.129512	1.05961	0.49066	ambiguous	unchanged	ambiguous	ambiguous	ambiguous	ambiguous	upregulated	cannot_count	ambiguous	ambiguous	ambiguous	upregulated	ambiguous	ENSG00000105058	FAM32A	family with sequence similarity 32 member A [Source:HGNC Symbol;Acc:HGNC:24563]	26017	19	16296191	16302857	1	protein_coding
14	2070.39	0.400539	-0.206736	0.376955	0.278953	0.373166	0.325051	0.973806	-0.0103331	0.117359	0.624001	-0.227634	0.987255	0.128522	ambiguous	ambiguous	ambiguous	ambiguous	ambiguous	ambiguous	upregulated	ambiguous	ambiguous	unchanged	ambiguous	upregulated	ambiguous	ENSG00000106028	SSBP1	single stranded DNA binding protein 1 [Source:HGNC Symbol;Acc:HGNC:11317]	6742	7	141438121	141487722	1	protein_coding
15	221.318	0.0432756	-0.321196	0.476729	0.303456	0.227598	0.552154	0.881907	0.155577	0.344994	0.369979	0.112864	0.544717	0.0950835	ambiguous	ambiguous	ambiguous	ambiguous	ambiguous	ambiguous	upregulated	cannot_count	ambiguous	ambiguous	ambiguous	ambiguous	ambiguous	ENSG00000106459	NRF1	nuclear respiratory factor 1 [Source:HGNC Symbol;Acc:HGNC:7996]	4899	7	129251555	129396922	1	protein_coding
16	952.348	0.108935	0.0167153	0.880968	0.37808	0.442001	0.488582	0.988289	0.10152	-0.447315	0.477111	-0.931819	0.848436	-0.584107	ambiguous	ambiguous	upregulated	ambiguous	ambiguous	ambiguous	upregulated	ambiguous	ambiguous	ambiguous	downregulated	unchanged	ambiguous	ENSG00000106554	CHCHD3	coiled-coil-helix-coiled-coil-helix domain containing 3 [Source:HGNC Symbol;Acc:HGNC:21906]	54927	7	132469629	132766848	-1	protein_coding
17	759.622	0.539045	0.0576672	0.322342	0.434052	0.38648	0.494644	0.934598	0.242911	0.0468827	0.35316	-0.326978	0.562669	-0.24095	ambiguous	ambiguous	ambiguous	ambiguous	ambiguous	ambiguous	upregulated	ambiguous	ambiguous	ambiguous	ambiguous	unchanged	ambiguous	ENSG00000108010	GLRX3	glutaredoxin 3 [Source:HGNC Symbol;Acc:HGNC:15987]	10539	10	131934663	131982785	1	protein_coding
18	12522.1	0.49058	-0.381282	0.0916925	0.206169	0.335526	0.419173	0.974657	0.098981	-0.0902584	0.708947	-0.390414	0.871835	-0.18232	unchanged	unchanged	ambiguous	ambiguous	unchanged	ambiguous	upregulated	ambiguous	ambiguous	unchanged	ambiguous	upregulated	ambiguous	ENSG00000108298	RPL19	ribosomal protein L19 [Source:HGNC Symbol;Acc:HGNC:10312]	6143	17	37356536	37360980	1	protein_coding
19	347.38	-0.0510576	-0.0563936	1.13488	-0.0463582	-0.0822813	0.763805	1.10995	0.134533	0.65617	1.01736	0.742611	0.837834	0.451503	ambiguous	ambiguous	upregulated	ambiguous	ambiguous	unchanged	upregulated	cannot_count	ambiguous	upregulated	ambiguous	unchanged	ambiguous	ENSG00000108511	HOXB6	homeobox B6 [Source:HGNC Symbol;Acc:HGNC:5117]	3216	17	46671639	46682354	-1	protein_coding
20	10016.8	0.5773	-0.394045	-0.101032	0.181546	-0.232286	0.677594	0.904931	0.118375	0.365268	0.670926	0.565945	0.781008	0.257569	unchanged	unchanged	ambiguous	ambiguous	ambiguous	unchanged	upregulated	ambiguous	ambiguous	unchanged	ambiguous	unchanged	ambiguous	ENSG00000108848	LUC7L3	LUC7 like 3 pre-mRNA splicing factor [Source:HGNC Symbol;Acc:HGNC:24309]	51747	17	48796905	48833574	1	protein_coding
21	4566.91	0.216497	-0.0606377	0.889781	0.41109	0.248635	0.675457	1.19225	-0.0334899	0.599455	0.715391	0.401015	1.25577	0.652881	ambiguous	ambiguous	upregulated	ambiguous	ambiguous	unchanged	upregulated	ambiguous	ambiguous	unchanged	ambiguous	upregulated	ambiguous	ENSG00000108953	YWHAE	tyrosine 3-monooxygenase/tryptophan 5-monooxygenase activation protein epsilon [Source:HGNC Symbol;Acc:HGNC:12851]	7531	17	1247566	1303672	-1	protein_coding
22	7561.87	0.562515	-0.399423	0.370161	0.385986	0.348632	0.736	1.33413	-0.0256803	0.0860303	0.8819	-0.223499	1.35059	0.108972	unchanged	unchanged	ambiguous	unchanged	unchanged	unchanged	upregulated	ambiguous	ambiguous	upregulated	ambiguous	upregulated	ambiguous	ENSG00000109475	RPL34	ribosomal protein L34 [Source:HGNC Symbol;Acc:HGNC:10340]	6164	4	109541722	109551568	1	protein_coding
23	956.289	0.37394	-0.69929	0.321089	0.724128	0.119797	0.931945	1.41284	0.0877919	0.449364	0.52927	0.359854	1.2841	0.343132	ambiguous	unchanged	ambiguous	unchanged	ambiguous	upregulated	upregulated	cannot_count	ambiguous	ambiguous	ambiguous	upregulated	ambiguous	ENSG00000110104	CCDC86	coiled-coil domain containing 86 [Source:HGNC Symbol;Acc:HGNC:28359]	79080	11	60609544	60618554	1	protein_coding
24	706.207	0.750962	0.0835145	0.138263	0.316743	-0.239394	0.817491	0.895763	-0.116621	-0.123849	0.471473	0.0987247	1.05	0.0473817	unchanged	ambiguous	ambiguous	ambiguous	ambiguous	unchanged	upregulated	cannot_count	ambiguous	ambiguous	ambiguous	upregulated	ambiguous	ENSG00000111678	C12orf57	chromosome 12 open reading frame 57 [Source:HGNC Symbol;Acc:HGNC:29521]	113246	12	7052141	7055166	1	protein_coding
25	375.333	0.370825	-0.301337	0.105624	0.361358	0.394304	0.138008	0.915547	0.105776	0.171312	0.351139	-0.215182	0.71147	0.026487	ambiguous	ambiguous	ambiguous	ambiguous	ambiguous	ambiguous	upregulated	cannot_count	ambiguous	ambiguous	ambiguous	unchanged	ambiguous	ENSG00000114054	PCCB	propionyl-CoA carboxylase subunit beta [Source:HGNC Symbol;Acc:HGNC:8654]	5096	3	135969148	136056738	1	protein_coding
26	3596.71	0.795144	0.036379	0.18744	0.402068	0.251545	0.433533	1.00312	0.198404	0.0395335	0.519703	-0.188322	0.763904	-0.154155	unchanged	ambiguous	ambiguous	unchanged	ambiguous	ambiguous	upregulated	ambiguous	ambiguous	unchanged	ambiguous	unchanged	ambiguous	ENSG00000114391	RPL24	ribosomal protein L24 [Source:HGNC Symbol;Acc:HGNC:10325]	6152	3	101399935	101405626	-1	protein_coding
27	5906.65	0.37646	0.0617121	0.496457	0.00812474	0.274248	0.420994	0.852247	0.0434517	0.31551	0.798424	0.0769815	0.799662	0.273718	ambiguous	ambiguous	unchanged	ambiguous	ambiguous	ambiguous	upregulated	ambiguous	ambiguous	unchanged	ambiguous	unchanged	ambiguous	ENSG00000114942	EEF1B2	eukaryotic translation elongation factor 1 beta 2 [Source:HGNC Symbol;Acc:HGNC:3208]	1933	2	207024309	207027652	1	protein_coding
28	108.193	1.33911	0.0950218	-0.0903181	0.463887	0.180284	0.110451	1.36614	0.308997	0.38379	0.36237	0.231327	0.340454	-0.220927	upregulated	cannot_count	ambiguous	cannot_count	cannot_count	ambiguous	upregulated	cannot_count	ambiguous	ambiguous	ambiguous	ambiguous	ambiguous	ENSG00000115461	IGFBP5	insulin like growth factor binding protein 5 [Source:HGNC Symbol;Acc:HGNC:5474]	3488	2	217536828	217560248	-1	protein_coding
29	298.537	0.566531	-0.327864	-0.0274641	0.511529	0.46415	0.778647	1.0627	0.347037	0.187296	0.277331	-0.268368	0.388954	-0.289959	ambiguous	ambiguous	ambiguous	ambiguous	ambiguous	unchanged	upregulated	cannot_count	ambiguous	ambiguous	ambiguous	ambiguous	ambiguous	ENSG00000115946	PNO1	partner of NOB1 homolog [Source:HGNC Symbol;Acc:HGNC:32790]	56902	2	68384976	68403370	1	protein_coding
30	3171.13	0.299709	0.0858644	0.896395	0.278874	0.395435	0.463701	1.13456	0.0787651	0.157517	0.770401	-0.201776	1.0393	0.0746542	ambiguous	ambiguous	upregulated	ambiguous	unchanged	ambiguous	upregulated	ambiguous	ambiguous	unchanged	ambiguous	upregulated	ambiguous	ENSG00000116251	RPL22	ribosomal protein L22 [Source:HGNC Symbol;Acc:HGNC:10315]	6146	1	6241329	6269449	-1	protein_coding
31	221.789	0.276655	0.430073	1.25619	0.380129	-0.315225	1.38227	1.13106	-0.158337	0.287614	0.468566	0.683007	1.50814	0.554168	ambiguous	ambiguous	upregulated	cannot_count	ambiguous	upregulated	upregulated	cannot_count	ambiguous	ambiguous	ambiguous	upregulated	ambiguous	ENSG00000116883	ENSG00000116883	NA	NA	1	36789335	36794822	1	protein_coding
33	1678.61	0.540232	-0.273906	0.218675	0.0972283	0.186339	0.256625	1.03848	-0.0183413	-0.0899433	0.85255	-0.279512	1.06685	-0.072586	unchanged	ambiguous	ambiguous	ambiguous	ambiguous	ambiguous	upregulated	ambiguous	ambiguous	upregulated	ambiguous	upregulated	ambiguous	ENSG00000117395	EBNA1BP2	EBNA1 binding protein 2 [Source:HGNC Symbol;Acc:HGNC:15531]	10969	1	43629846	43736607	-1	protein_coding
34	376.621	1.52349	0.685049	0.616779	0.0133249	-0.433112	1.87205	1.82755	-0.222611	0.485336	1.57796	1.0739	2.48454	0.902732	upregulated	ambiguous	ambiguous	cannot_count	ambiguous	upregulated	upregulated	cannot_count	ambiguous	upregulated	upregulated	upregulated	upregulated	ENSG00000117425	PTCH2	patched 2 [Source:HGNC Symbol;Acc:HGNC:9586]	8643	1	45285516	45308735	-1	protein_coding
35	3916.64	0.482944	-0.102732	0.411166	0.525708	0.267284	0.537081	1.04617	0.347337	0.0706245	0.442004	-0.176873	0.652274	-0.27038	unchanged	ambiguous	ambiguous	unchanged	ambiguous	unchanged	upregulated	ambiguous	ambiguous	ambiguous	ambiguous	unchanged	ambiguous	ENSG00000119705	SLIRP	SRA stem-loop interacting RNA binding protein [Source:HGNC Symbol;Acc:HGNC:20495]	81892	14	78174414	78227447	1	protein_coding
36	318.782	0.023286	-0.461304	0.542125	0.173642	0.047799	0.366474	1.10744	0.206073	0.58051	0.746227	0.553793	0.687489	0.276269	ambiguous	ambiguous	ambiguous	ambiguous	ambiguous	ambiguous	upregulated	cannot_count	ambiguous	unchanged	ambiguous	unchanged	ambiguous	ENSG00000119772	DNMT3A	DNA methyltransferase 3 alpha [Source:HGNC Symbol;Acc:HGNC:2978]	1788	2	25455845	25565459	-1	protein_coding
37	67.6523	0.365605	-0.100313	0.193615	0.424923	0.259789	0.19581	0.950473	0.0690923	0.194811	0.0392891	0.178595	0.609909	0.175566	ambiguous	cannot_count	ambiguous	cannot_count	cannot_count	ambiguous	upregulated	cannot_count	ambiguous	ambiguous	ambiguous	ambiguous	ambiguous	ENSG00000120738	EGR1	early growth response 1 [Source:HGNC Symbol;Acc:HGNC:3238]	1958	5	137801179	137805004	1	protein_coding
38	2570.47	0.449133	-0.29068	0.295809	0.214945	0.352338	0.377605	1.07674	0.0394892	-0.136083	0.777752	-0.457289	1.02492	-0.17644	ambiguous	ambiguous	ambiguous	ambiguous	unchanged	ambiguous	upregulated	ambiguous	ambiguous	unchanged	ambiguous	upregulated	ambiguous	ENSG00000122026	RPL21	ribosomal protein L21 [Source:HGNC Symbol;Acc:HGNC:10313]	6144	13	27825446	27830828	1	protein_coding
39	12654.3	0.578664	-0.558026	0.0400737	0.496096	0.387933	0.443484	1.18736	0.0655127	0.410789	0.636325	0.0795472	1.12502	0.356612	unchanged	unchanged	ambiguous	unchanged	unchanged	ambiguous	upregulated	ambiguous	ambiguous	unchanged	ambiguous	upregulated	ambiguous	ENSG00000122406	RPL5	ribosomal protein L5 [Source:HGNC Symbol;Acc:HGNC:10360]	6125	1	93297582	93307481	1	protein_coding
40	380.687	1.41783	0.283402	1.42768	0.209562	-0.119172	1.28721	3.28357	0.0225938	2.27876	2.42053	2.91875	3.12442	2.19568	upregulated	cannot_count	upregulated	cannot_count	cannot_count	upregulated	upregulated	cannot_count	upregulated	upregulated	upregulated	upregulated	upregulated	ENSG00000124529	ENSG00000124529	NA	NA	6	26027124	26027480	-1	protein_coding
41	6144.98	0.531178	-0.34715	0.0664186	0.519548	0.422071	0.89425	1.01142	0.351056	0.587155	0.435163	0.241006	0.602479	0.26073	unchanged	ambiguous	ambiguous	unchanged	unchanged	upregulated	upregulated	ambiguous	ambiguous	unchanged	ambiguous	unchanged	ambiguous	ENSG00000124614	RPS10	ribosomal protein S10 [Source:HGNC Symbol;Acc:HGNC:10383]	6204	6	34385231	34393902	-1	protein_coding
42	71.0962	0.779289	-0.135011	-0.20681	0.0804847	0.0942794	0.667776	1.11179	0.00526193	0.732364	0.631177	0.716807	0.888565	0.577083	unchanged	cannot_count	ambiguous	cannot_count	cannot_count	ambiguous	upregulated	cannot_count	ambiguous	ambiguous	ambiguous	upregulated	ambiguous	ENSG00000124635	H2BC11	H2B clustered histone 11 [Source:HGNC Symbol;Acc:HGNC:4761]	8970	6	27093676	27100541	-1	protein_coding
43	36.4749	0.462123	0.0242292	0.233374	0.0107047	0.0628734	0.250231	1.18673	0.00155958	0.555621	0.779561	0.555133	0.986628	0.449639	unchanged	cannot_count	ambiguous	cannot_count	cannot_count	ambiguous	upregulated	cannot_count	ambiguous	unchanged	ambiguous	upregulated	ambiguous	ENSG00000124693	ENSG00000124693	NA	NA	6	26031817	26032288	-1	protein_coding
44	40.6381	0.492824	0.128161	0.109628	-0.0514668	0.0256431	1.46858	0.905649	-0.0142726	0.063714	0.831246	0.0378341	0.987366	0.0992743	unchanged	cannot_count	ambiguous	cannot_count	cannot_count	upregulated	upregulated	cannot_count	ambiguous	unchanged	ambiguous	upregulated	ambiguous	ENSG00000124743	KLHL31	kelch like family member 31 [Source:HGNC Symbol;Acc:HGNC:21353]	401265	6	53512699	53530506	-1	protein_coding
45	2163.09	0.322811	0.299371	0.858981	-0.0348913	0.312195	0.316363	0.921545	-0.10937	0.100168	0.871483	-0.189589	1.03064	0.212665	ambiguous	ambiguous	upregulated	ambiguous	ambiguous	ambiguous	upregulated	ambiguous	ambiguous	upregulated	ambiguous	upregulated	ambiguous	ENSG00000125356	NDUFA1	NADH:ubiquinone oxidoreductase subunit A1 [Source:HGNC Symbol;Acc:HGNC:7683]	4694	X	119005450	119010625	1	protein_coding
46	111.558	0.271428	0.067714	0.720272	0.0127674	-0.0489739	0.415769	1.19101	0.0658334	0.343686	0.920386	0.452487	0.894514	0.189529	ambiguous	cannot_count	ambiguous	cannot_count	cannot_count	ambiguous	upregulated	cannot_count	ambiguous	upregulated	ambiguous	upregulated	ambiguous	ENSG00000125388	GRK4	G protein-coupled receptor kinase 4 [Source:HGNC Symbol;Acc:HGNC:4543]	2868	4	2965335	3042474	1	protein_coding
47	385.611	0.286662	-0.184078	0.359472	0.217927	0.148487	0.476999	0.901234	0.0448448	0.450275	0.553424	0.329841	0.832652	0.397952	ambiguous	ambiguous	ambiguous	ambiguous	ambiguous	ambiguous	upregulated	cannot_count	ambiguous	ambiguous	ambiguous	unchanged	ambiguous	ENSG00000125818	PSMF1	proteasome inhibitor subunit 1 [Source:HGNC Symbol;Acc:HGNC:9571]	9491	20	1093906	1160596	1	protein_coding
48	41.7911	0.40635	-0.0527226	0.187372	0.0294004	0.00109663	0.423327	1.06255	-0.0180184	0.166808	0.564113	0.167867	1.1469	0.2083	ambiguous	cannot_count	ambiguous	cannot_count	cannot_count	ambiguous	upregulated	cannot_count	ambiguous	unchanged	ambiguous	upregulated	ambiguous	ENSG00000126460	PRRG2	proline rich and Gla domain 2 [Source:HGNC Symbol;Acc:HGNC:9470]	5639	19	50083903	50094272	1	protein_coding
49	111.878	-0.0177473	-0.415294	0.434952	0.184011	0.599217	0.444216	0.919026	0.0886987	0.738182	0.470355	0.116685	0.586817	0.51154	ambiguous	ambiguous	ambiguous	cannot_count	unchanged	ambiguous	upregulated	cannot_count	ambiguous	ambiguous	ambiguous	ambiguous	ambiguous	ENSG00000126878	AIF1L	allograft inflammatory factor 1 like [Source:HGNC Symbol;Acc:HGNC:28904]	83543	9	133971863	133998539	1	protein_coding
51	5238.61	0.602027	0.0831692	0.273721	0.608198	0.353059	0.621363	0.852797	0.239863	0.090915	0.189666	-0.228346	0.586607	-0.136799	unchanged	ambiguous	ambiguous	unchanged	unchanged	unchanged	upregulated	ambiguous	ambiguous	ambiguous	ambiguous	unchanged	ambiguous	ENSG00000134419	RPS15A	ribosomal protein S15a [Source:HGNC Symbol;Acc:HGNC:10389]	6210	16	18792617	18801705	-1	protein_coding
52	967.22	0.664352	-0.890634	-0.504368	0.487127	0.338377	0.539125	1.14466	0.073148	0.525749	0.531887	0.273495	1.02368	0.451275	unchanged	downregulated	unchanged	unchanged	ambiguous	ambiguous	upregulated	ambiguous	ambiguous	unchanged	ambiguous	upregulated	ambiguous	ENSG00000136149	RPL13AP25	ribosomal protein L13a pseudogene 25 [Source:HGNC Symbol;Acc:HGNC:36981]	NA	13	55014839	55015450	-1	pseudogene
53	6351.6	0.540388	0.478346	0.937615	0.320852	-0.0932273	0.61535	1.05076	-0.103098	0.0869021	0.668727	0.155222	1.16378	0.175084	unchanged	unchanged	upregulated	ambiguous	ambiguous	unchanged	upregulated	ambiguous	ambiguous	unchanged	ambiguous	upregulated	ambiguous	ENSG00000136450	SRSF1	serine and arginine rich splicing factor 1 [Source:HGNC Symbol;Acc:HGNC:10780]	6426	17	56080721	56084707	-1	protein_coding
54	2476.22	0.29402	-0.895989	-0.108399	0.296107	0.376324	0.537681	1.09016	0.00360281	0.534953	0.716956	0.225081	1.08672	0.535905	ambiguous	downregulated	ambiguous	ambiguous	unchanged	unchanged	upregulated	ambiguous	ambiguous	unchanged	ambiguous	upregulated	ambiguous	ENSG00000136930	PSMB7	proteasome 20S subunit beta 7 [Source:HGNC Symbol;Acc:HGNC:9544]	5695	9	127115745	127177723	-1	protein_coding
55	33.6807	0.48686	0.0616201	0.0610586	0.138791	-0.0259384	0.817889	0.991291	0.00763047	0.754751	0.387175	0.815815	0.747301	0.577042	unchanged	cannot_count	ambiguous	cannot_count	cannot_count	unchanged	upregulated	cannot_count	unchanged	ambiguous	unchanged	unchanged	ambiguous	ENSG00000137259	ENSG00000137259	NA	NA	6	26033320	26033796	-1	protein_coding
56	5073.28	0.681854	-0.943469	-0.802242	0.745682	0.639216	0.645033	0.901751	0.378179	0.40723	0.109346	-0.0965275	0.4902	0.0909515	unchanged	downregulated	unchanged	unchanged	unchanged	unchanged	upregulated	unchanged	ambiguous	ambiguous	ambiguous	unchanged	ambiguous	ENSG00000137970	RPL7P9	ribosomal protein L7 pseudogene 9 [Source:HGNC Symbol;Acc:HGNC:37028]	NA	1	97144430	97145176	-1	pseudogene
57	13764.6	0.643418	-1.01029	-0.32214	0.375417	0.517267	0.661053	1.29407	0.225476	0.499267	0.854665	0.0749	1.05887	0.300995	unchanged	downregulated	ambiguous	unchanged	unchanged	unchanged	upregulated	ambiguous	ambiguous	upregulated	ambiguous	upregulated	ambiguous	ENSG00000138326	RPS24	ribosomal protein S24 [Source:HGNC Symbol;Acc:HGNC:10411]	6229	10	79793518	79816570	1	protein_coding
58	1995.11	0.68172	-0.983928	-0.77284	0.261099	0.0768306	0.805763	0.956712	-0.0293404	0.553396	0.635455	0.500057	0.994473	0.588404	unchanged	downregulated	unchanged	ambiguous	ambiguous	unchanged	upregulated	ambiguous	ambiguous	unchanged	ambiguous	upregulated	ambiguous	ENSG00000139239	RPL14P1	ribosomal protein L14 pseudogene 1 [Source:HGNC Symbol;Acc:HGNC:31384]	NA	12	63359095	63359764	1	pseudogene
59	356.29	0.416339	-0.258574	0.19287	0.760832	-0.26314	-0.0548126	1.00753	-0.1019	-0.0288182	0.0172321	0.231267	1.18371	0.117011	ambiguous	ambiguous	ambiguous	unchanged	ambiguous	ambiguous	upregulated	cannot_count	ambiguous	ambiguous	ambiguous	upregulated	ambiguous	ENSG00000139289	PHLDA1	pleckstrin homology like domain family A member 1 [Source:HGNC Symbol;Acc:HGNC:8933]	22822	12	76419227	76427712	-1	protein_coding
60	62.5894	0.492124	-0.180092	-0.0397054	0.167379	0.0729864	0.769706	1.12899	0.0180352	0.477847	0.451879	0.435772	0.923427	0.383637	ambiguous	cannot_count	ambiguous	cannot_count	cannot_count	unchanged	upregulated	cannot_count	ambiguous	ambiguous	ambiguous	upregulated	ambiguous	ENSG00000139318	DUSP6	dual specificity phosphatase 6 [Source:HGNC Symbol;Acc:HGNC:3072]	1848	12	89741009	89747048	-1	protein_coding
61	60.3263	0.156766	-0.0670206	0.767244	0.0403801	0.0323444	0.356131	1.17178	-0.0256187	0.572735	0.580544	0.49408	1.02153	0.489322	ambiguous	cannot_count	ambiguous	cannot_count	cannot_count	ambiguous	upregulated	cannot_count	ambiguous	ambiguous	ambiguous	upregulated	ambiguous	ENSG00000139890	REM2	RRAD and GEM like GTPase 2 [Source:HGNC Symbol;Acc:HGNC:20248]	161253	14	23352374	23356895	1	protein_coding
62	3983.54	0.555573	-0.77684	-0.478484	0.36594	0.531273	0.615069	0.892181	0.206211	0.39959	0.470169	-0.062104	0.661358	0.206928	unchanged	unchanged	unchanged	unchanged	unchanged	unchanged	upregulated	ambiguous	ambiguous	unchanged	ambiguous	unchanged	ambiguous	ENSG00000142534	RPS11	ribosomal protein S11 [Source:HGNC Symbol;Acc:HGNC:10384]	6205	19	49999622	50002946	1	protein_coding
63	9766.12	0.667561	-0.238331	0.105225	0.553236	0.385565	0.6555	1.06124	0.193103	0.33427	0.445725	-0.000773604	0.858143	0.159109	unchanged	ambiguous	ambiguous	unchanged	unchanged	unchanged	upregulated	ambiguous	ambiguous	ambiguous	ambiguous	upregulated	ambiguous	ENSG00000142676	RPL11	ribosomal protein L11 [Source:HGNC Symbol;Acc:HGNC:10301]	6135	1	24018269	24022915	1	protein_coding
64	14386.2	0.633479	-0.402592	0.0333973	0.492999	0.313342	0.559235	1.1138	0.232677	0.294309	0.559207	0.0173969	0.862653	0.0783437	unchanged	unchanged	ambiguous	unchanged	unchanged	unchanged	upregulated	ambiguous	ambiguous	unchanged	ambiguous	upregulated	ambiguous	ENSG00000142937	RPS8	ribosomal protein S8 [Source:HGNC Symbol;Acc:HGNC:10441]	6202	1	45240923	45244451	1	protein_coding
65	1000.81	0.503633	-0.387908	0.0605528	0.362723	0.503561	0.236229	1.02011	0.00716019	-0.0302162	0.553797	-0.476503	1.00407	-0.0397199	ambiguous	ambiguous	ambiguous	ambiguous	unchanged	ambiguous	upregulated	ambiguous	ambiguous	ambiguous	ambiguous	upregulated	ambiguous	ENSG00000143420	ENSA	endosulfine alpha [Source:HGNC Symbol;Acc:HGNC:3360]	2029	1	150573327	150602088	-1	protein_coding
66	22595.7	0.379209	0.272125	0.84304	0.296448	0.373821	0.618	0.99205	0.101045	0.395836	0.621138	0.103936	0.874484	0.310037	unchanged	ambiguous	unchanged	ambiguous	unchanged	unchanged	upregulated	ambiguous	ambiguous	unchanged	ambiguous	upregulated	ambiguous	ENSG00000143947	RPS27A	ribosomal protein S27a [Source:HGNC Symbol;Acc:HGNC:10417]	6233	2	55459039	55462989	1	protein_coding
67	4707.67	0.739556	0.414141	0.953565	0.365183	0.504467	0.574828	1.31051	0.252741	0.38273	0.878407	-0.0677155	0.9976	0.117946	unchanged	ambiguous	upregulated	ambiguous	unchanged	unchanged	upregulated	ambiguous	ambiguous	upregulated	ambiguous	upregulated	ambiguous	ENSG00000145425	RPS3A	ribosomal protein S3A [Source:HGNC Symbol;Acc:HGNC:10421]	6189	4	152020725	152025804	1	protein_coding
68	163.661	0.496128	0.39143	1.6972	-0.0211574	-0.142497	0.341202	1.97987	0.0829269	0.497544	1.78471	0.784421	1.5714	0.296544	unchanged	cannot_count	upregulated	cannot_count	cannot_count	ambiguous	upregulated	cannot_count	ambiguous	upregulated	ambiguous	upregulated	ambiguous	ENSG00000146856	AGBL3	ATP/GTP binding protein like 3 [Source:HGNC Symbol;Acc:HGNC:27981]	340351	7	134671259	134832715	1	protein_coding
69	6171.5	0.584406	0.312178	0.535216	0.513634	0.446696	0.480303	0.877389	0.303181	0.0773921	0.316275	-0.323152	0.548592	-0.206127	unchanged	ambiguous	unchanged	unchanged	unchanged	unchanged	upregulated	ambiguous	ambiguous	ambiguous	ambiguous	unchanged	ambiguous	ENSG00000147604	RPL7	ribosomal protein L7 [Source:HGNC Symbol;Acc:HGNC:10363]	6129	8	74202506	74208024	-1	protein_coding
70	18348.1	0.685329	-0.0985467	0.0514533	0.625097	0.425319	0.763599	0.879901	0.333939	0.456994	0.211648	0.0913547	0.527162	0.15796	unchanged	ambiguous	ambiguous	unchanged	unchanged	unchanged	upregulated	unchanged	ambiguous	ambiguous	ambiguous	unchanged	ambiguous	ENSG00000148303	RPL7A	ribosomal protein L7a [Source:HGNC Symbol;Acc:HGNC:10364]	6130	9	136215069	136218281	1	protein_coding
71	378.905	0.567369	-0.488209	-0.204082	0.350156	0.0414679	0.30789	0.98201	0.282902	0.114152	0.449782	0.0633303	0.485915	-0.270482	ambiguous	ambiguous	ambiguous	ambiguous	ambiguous	ambiguous	upregulated	cannot_count	ambiguous	ambiguous	ambiguous	ambiguous	ambiguous	ENSG00000153015	CWC27	CWC27 spliceosome associated cyclophilin [Source:HGNC Symbol;Acc:HGNC:10664]	10283	5	64064757	64314590	1	protein_coding
72	317.39	0.367679	0.240125	0.776633	0.247578	0.559036	0.06838	0.995432	0.349785	-0.0103467	0.566689	-0.144288	0.344425	-0.314013	ambiguous	ambiguous	unchanged	ambiguous	unchanged	ambiguous	upregulated	cannot_count	ambiguous	ambiguous	ambiguous	ambiguous	ambiguous	ENSG00000155090	KLF10	Kruppel like factor 10 [Source:HGNC Symbol;Acc:HGNC:11810]	7071	8	103661007	103668130	-1	protein_coding
73	2079.53	0.34111	-0.138817	0.366304	0.369155	0.64587	0.448421	0.901981	0.316756	0.30265	0.446656	-0.277293	0.516142	-0.0181223	ambiguous	ambiguous	ambiguous	ambiguous	unchanged	ambiguous	upregulated	ambiguous	ambiguous	ambiguous	ambiguous	unchanged	ambiguous	ENSG00000156411	ATP5MPL	ATP synthase membrane subunit 6.8PL [Source:HGNC Symbol;Acc:HGNC:1188]	9556	14	104378625	104394606	-1	protein_coding
74	263.033	0.800538	-0.659767	-0.219455	0.158371	0.0802772	1.28155	1.6777	0.0551582	1.09335	1.25805	1.14937	1.56055	1.03226	unchanged	ambiguous	ambiguous	cannot_count	ambiguous	upregulated	upregulated	cannot_count	upregulated	upregulated	upregulated	upregulated	upregulated	ENSG00000158373	H2BC5	H2B clustered histone 5 [Source:HGNC Symbol;Acc:HGNC:4747]	3017	6	26158349	26171577	1	protein_coding
75	121.862	0.72501	-0.0094084	0.946306	0.212444	0.153322	1.37893	2.4889	0.0468479	1.09041	1.41272	0.8004	2.05734	0.908551	unchanged	cannot_count	upregulated	cannot_count	cannot_count	upregulated	upregulated	cannot_count	upregulated	upregulated	ambiguous	upregulated	upregulated	ENSG00000158406	H4C8	H4 clustered histone 8 [Source:HGNC Symbol;Acc:HGNC:4788]	8365	6	26281283	26285762	-1	protein_coding
76	627.689	0.0844209	0.535692	1.88961	-0.158888	-0.0907519	0.978341	1.38213	-0.36675	1.10178	1.45553	1.23504	2.07434	1.60566	ambiguous	ambiguous	upregulated	ambiguous	ambiguous	upregulated	upregulated	cannot_count	upregulated	upregulated	upregulated	upregulated	upregulated	ENSG00000160766	GBAP1	glucosylceramidase beta pseudogene 1 [Source:HGNC Symbol;Acc:HGNC:4178]	2630	1	155183616	155197214	-1	pseudogene
77	1023.3	0.256023	0.815032	1.38706	0.0283199	-0.203579	0.652315	0.914344	0.0939936	0.628342	0.81605	0.829044	0.782189	0.535862	ambiguous	unchanged	upregulated	ambiguous	ambiguous	unchanged	upregulated	ambiguous	ambiguous	unchanged	ambiguous	unchanged	ambiguous	ENSG00000160888	IER2	immediate early response 2 [Source:HGNC Symbol;Acc:HGNC:28871]	9592	19	13261229	13265722	1	protein_coding
78	12114.5	0.698651	-0.366222	-0.229755	0.460523	0.429487	0.71758	0.887199	0.319161	0.616452	0.379882	0.277783	0.537841	0.343135	unchanged	unchanged	ambiguous	unchanged	unchanged	unchanged	upregulated	unchanged	ambiguous	ambiguous	ambiguous	unchanged	ambiguous	ENSG00000161016	RPL8	ribosomal protein L8 [Source:HGNC Symbol;Acc:HGNC:10368]	6132	8	146015150	146017972	-1	protein_coding
79	118.037	0.130582	0.0558153	0.774655	0.130795	0.102115	0.202509	0.877307	0.108384	0.147541	0.483469	0.0345401	0.55205	-0.0587549	ambiguous	ambiguous	ambiguous	cannot_count	cannot_count	ambiguous	upregulated	cannot_count	ambiguous	ambiguous	ambiguous	ambiguous	ambiguous	ENSG00000161920	MED11	mediator complex subunit 11 [Source:HGNC Symbol;Acc:HGNC:32687]	400569	17	4634723	4636905	1	protein_coding
80	4044.13	0.452717	0.138511	0.831749	0.33412	0.36043	0.490395	1.1678	0.254101	0.204117	0.763592	-0.116978	0.901889	-0.0367322	unchanged	ambiguous	unchanged	ambiguous	unchanged	unchanged	upregulated	ambiguous	ambiguous	unchanged	ambiguous	upregulated	ambiguous	ENSG00000161970	RPL26	ribosomal protein L26 [Source:HGNC Symbol;Acc:HGNC:10327]	6154	17	8280838	8286531	-1	protein_coding
81	99.3182	0.0178916	-0.595975	0.210626	0.16743	0.124602	0.336751	0.984041	0.0524781	0.443393	0.517251	0.29902	0.614235	0.258493	ambiguous	ambiguous	ambiguous	cannot_count	cannot_count	ambiguous	upregulated	cannot_count	ambiguous	ambiguous	ambiguous	ambiguous	ambiguous	ENSG00000163026	WDCP	WD repeat and coiled coil containing [Source:HGNC Symbol;Acc:HGNC:26157]	80304	2	24252210	24272445	-1	protein_coding
82	906.798	0.183443	0.0947113	0.732005	0.418205	0.202019	0.371804	0.857343	0.0599938	-0.0645695	0.318882	-0.268826	0.763871	-0.134448	ambiguous	ambiguous	unchanged	ambiguous	ambiguous	ambiguous	upregulated	ambiguous	ambiguous	ambiguous	ambiguous	unchanged	ambiguous	ENSG00000163319	MRPS18C	mitochondrial ribosomal protein S18C [Source:HGNC Symbol;Acc:HGNC:16633]	51023	4	84377085	84390888	1	protein_coding
83	6563.38	0.686856	0.228312	0.483892	0.571813	0.397677	0.638291	1.00062	0.334888	0.385433	0.353608	0.0355972	0.630742	0.071061	unchanged	ambiguous	unchanged	unchanged	unchanged	unchanged	upregulated	unchanged	ambiguous	ambiguous	ambiguous	unchanged	ambiguous	ENSG00000163682	RPL9	ribosomal protein L9 [Source:HGNC Symbol;Acc:HGNC:10369]	6133	4	39455744	39460568	-1	protein_coding
84	395.16	0.53635	-0.2523	0.160207	0.268449	-0.311927	1.13983	1.11477	-0.0257907	0.15488	0.675862	0.4996	1.07504	0.178325	ambiguous	ambiguous	ambiguous	ambiguous	ambiguous	upregulated	upregulated	cannot_count	ambiguous	unchanged	ambiguous	upregulated	ambiguous	ENSG00000163738	MTHFD2L	methylenetetrahydrofolate dehydrogenase (NADP+ dependent) 2 like [Source:HGNC Symbol;Acc:HGNC:31865]	441024	4	74979891	75168816	1	protein_coding
85	794.291	0.0862681	0.0591261	0.950506	0.341678	-0.0560404	0.378496	1.01885	-0.274459	-0.223844	0.558873	-0.202028	1.43061	0.052231	ambiguous	ambiguous	upregulated	ambiguous	ambiguous	ambiguous	upregulated	cannot_count	ambiguous	ambiguous	ambiguous	upregulated	ambiguous	ENSG00000164687	FABP5	fatty acid binding protein 5 [Source:HGNC Symbol;Acc:HGNC:3560]	2171	8	82192598	82197012	1	protein_coding
86	3460.71	0.496882	0.384507	0.801592	0.193659	0.613309	0.202522	0.998586	0.00789021	-0.00525665	0.728308	-0.557308	0.967243	-0.015289	unchanged	ambiguous	unchanged	ambiguous	unchanged	ambiguous	upregulated	ambiguous	ambiguous	unchanged	ambiguous	upregulated	ambiguous	ENSG00000164919	COX6C	cytochrome c oxidase subunit 6C [Source:HGNC Symbol;Acc:HGNC:2285]	1345	8	100885428	100906290	-1	protein_coding
87	111.012	0.291016	-0.617819	-0.2674	0.240385	0.37138	0.494388	0.936214	0.0584571	0.256175	0.399256	-0.171346	0.717135	0.13145	ambiguous	ambiguous	ambiguous	cannot_count	ambiguous	ambiguous	upregulated	cannot_count	ambiguous	ambiguous	ambiguous	ambiguous	ambiguous	ENSG00000164978	NUDT2	nudix hydrolase 2 [Source:HGNC Symbol;Acc:HGNC:8049]	318	9	34329504	34343709	1	protein_coding
88	411.105	0.223989	-0.189067	0.818459	0.0710706	0.221613	1.32839	1.36495	-0.191833	0.924542	1.07935	0.751166	1.76737	1.21721	ambiguous	ambiguous	unchanged	ambiguous	ambiguous	upregulated	upregulated	cannot_count	upregulated	upregulated	ambiguous	upregulated	upregulated	ENSG00000165752	STK32C	serine/threonine kinase 32C [Source:HGNC Symbol;Acc:HGNC:21332]	282974	10	134020996	134145351	-1	protein_coding
89	134.392	0.575094	-0.318431	-0.326745	0.0556697	0.22747	1.05261	0.880114	0.120668	0.545519	0.548631	0.314676	0.525054	0.310655	ambiguous	ambiguous	ambiguous	cannot_count	ambiguous	upregulated	upregulated	cannot_count	ambiguous	ambiguous	ambiguous	ambiguous	ambiguous	ENSG00000167740	CYB5D2	cytochrome b5 domain containing 2 [Source:HGNC Symbol;Acc:HGNC:28471]	124936	17	4046462	4090605	1	protein_coding
90	773.823	0.468161	0.248878	0.593279	0.205101	-0.0479236	0.947884	0.895135	-0.233497	0.454989	0.531402	0.490315	1.23316	0.726781	ambiguous	ambiguous	unchanged	ambiguous	ambiguous	upregulated	upregulated	cannot_count	ambiguous	ambiguous	ambiguous	upregulated	ambiguous	ENSG00000168273	SMIM4	small integral membrane protein 4 [Source:HGNC Symbol;Acc:HGNC:37257]	440957	3	52568029	52613253	1	protein_coding
91	107.61	0.933655	-0.497949	-0.737389	0.292534	0.0362217	0.985383	1.08167	0.0091301	0.717199	0.430305	0.742708	0.988441	0.659204	upregulated	ambiguous	unchanged	cannot_count	cannot_count	upregulated	upregulated	cannot_count	ambiguous	ambiguous	ambiguous	upregulated	ambiguous	ENSG00000168274	ENSG00000168274	NA	NA	6	26217165	26217711	1	protein_coding
92	5550.15	0.322356	0.325907	1.05395	0.254692	-0.154196	0.978827	1.09363	-0.0994177	0.643273	0.778978	0.79111	1.19613	0.736367	ambiguous	ambiguous	upregulated	ambiguous	ambiguous	upregulated	upregulated	ambiguous	ambiguous	unchanged	unchanged	upregulated	ambiguous	ENSG00000168906	MAT2A	methionine adenosyltransferase 2A [Source:HGNC Symbol;Acc:HGNC:6904]	4144	2	85766288	85772403	1	protein_coding
93	1172.11	0.308861	0.746224	1.30438	0.408255	0.0741564	0.837871	0.979464	-4.05669e-05	0.667671	0.465016	0.625184	0.973282	0.668807	ambiguous	unchanged	upregulated	ambiguous	ambiguous	unchanged	upregulated	ambiguous	ambiguous	ambiguous	ambiguous	upregulated	ambiguous	ENSG00000168936	TMEM129	transmembrane protein 129, E3 ubiquitin ligase [Source:HGNC Symbol;Acc:HGNC:25137]	92305	4	1717679	1723085	-1	protein_coding
94	1672.66	0.212334	-0.0644647	0.744346	0.265879	0.394743	0.537538	1.05397	0.112105	0.55821	0.695181	0.215777	0.869718	0.410472	ambiguous	ambiguous	unchanged	ambiguous	unchanged	unchanged	upregulated	ambiguous	ambiguous	unchanged	ambiguous	upregulated	ambiguous	ENSG00000169020	ATP5ME	ATP synthase membrane subunit e [Source:HGNC Symbol;Acc:HGNC:846]	521	4	666225	668127	-1	protein_coding
95	892.577	0.371665	0.144805	0.569862	0.50552	1.13129	0.547384	0.851207	0.258636	0.575472	0.237445	-0.447459	0.494355	0.292261	ambiguous	ambiguous	unchanged	unchanged	upregulated	ambiguous	upregulated	ambiguous	ambiguous	ambiguous	ambiguous	ambiguous	ambiguous	ENSG00000170348	TMED10	transmembrane p24 trafficking protein 10 [Source:HGNC Symbol;Acc:HGNC:16998]	10972	14	75598173	75643334	-1	protein_coding
96	4693.78	0.639659	0.0583665	0.821892	0.631568	0.397479	0.709563	1.46038	0.258676	0.196012	0.724544	-0.15905	1.16888	-0.0516923	unchanged	ambiguous	unchanged	unchanged	unchanged	unchanged	upregulated	ambiguous	ambiguous	unchanged	ambiguous	upregulated	ambiguous	ENSG00000171863	RPS7	ribosomal protein S7 [Source:HGNC Symbol;Acc:HGNC:10440]	6201	2	3622795	3628509	1	protein_coding
97	147.629	0.14035	-0.287969	0.360971	0.453105	0.5087	-0.303817	0.905701	-0.0222487	-0.015799	0.136064	-0.44269	0.954418	0.0133926	ambiguous	ambiguous	ambiguous	cannot_count	ambiguous	ambiguous	upregulated	cannot_count	ambiguous	ambiguous	ambiguous	upregulated	ambiguous	ENSG00000173221	GLRX	glutaredoxin [Source:HGNC Symbol;Acc:HGNC:4330]	2745	5	95087023	95158709	-1	protein_coding
98	1117.31	0.635204	-0.0267722	0.239931	0.452404	0.313838	0.389323	0.998944	-0.0423312	0.215713	0.444835	-0.0839604	1.04959	0.260845	unchanged	ambiguous	ambiguous	unchanged	ambiguous	ambiguous	upregulated	ambiguous	ambiguous	ambiguous	ambiguous	upregulated	ambiguous	ENSG00000174100	ENSG00000174100	NA	NA	17	36452989	36479101	1	protein_coding
99	12134.8	0.496988	0.0776695	0.601449	0.329612	0.188189	0.482834	1.0512	0.0953903	0.142097	0.664504	-0.0305942	0.95364	0.052983	unchanged	ambiguous	unchanged	ambiguous	ambiguous	unchanged	upregulated	ambiguous	ambiguous	unchanged	ambiguous	upregulated	ambiguous	ENSG00000174444	RPL4	ribosomal protein L4 [Source:HGNC Symbol;Acc:HGNC:10353]	6124	15	66790355	66816870	-1	protein_coding
100	1059.66	0.346201	-0.751234	-0.249256	0.114923	-0.438749	0.199711	0.892123	0.306707	-0.0588568	0.691202	0.340307	0.495921	-0.39058	ambiguous	unchanged	ambiguous	ambiguous	ambiguous	ambiguous	upregulated	ambiguous	ambiguous	unchanged	ambiguous	ambiguous	ambiguous	ENSG00000174501	ANKRD36C	ankyrin repeat domain 36C [Source:HGNC Symbol;Acc:HGNC:32946]	400986	2	96514587	96657541	-1	protein_coding
101	242.963	-0.022598	0.161708	1.17218	-0.122148	-0.021145	0.0354074	0.963068	-0.122468	0.0610894	1.01078	0.0798491	1.21385	0.265444	ambiguous	ambiguous	upregulated	cannot_count	ambiguous	ambiguous	upregulated	cannot_count	ambiguous	upregulated	ambiguous	upregulated	ambiguous	ENSG00000175611	LINC00476	long intergenic non-protein coding RNA 476 [Source:HGNC Symbol;Acc:HGNC:27858]	100128782	9	98521513	98638259	-1	processed_transcript
102	581.669	0.528628	-0.379501	0.430437	0.235267	0.057156	1.00709	1.47252	0.0795277	0.154362	1.06036	0.0993644	1.28269	0.0400073	ambiguous	ambiguous	ambiguous	ambiguous	ambiguous	upregulated	upregulated	cannot_count	ambiguous	upregulated	ambiguous	upregulated	ambiguous	ENSG00000176410	DNAJC30	DnaJ heat shock protein family (Hsp40) member C30 [Source:HGNC Symbol;Acc:HGNC:16410]	84277	7	73095299	73097783	-1	protein_coding
103	672.096	1.90068	-0.244733	-0.29354	-0.0118145	-0.0584821	1.94443	2.28529	0.0755995	0.912289	2.08069	1.07744	1.91723	0.683403	upregulated	ambiguous	ambiguous	ambiguous	ambiguous	upregulated	upregulated	cannot_count	upregulated	upregulated	upregulated	upregulated	ambiguous	ENSG00000179029	TMEM107	transmembrane protein 107 [Source:HGNC Symbol;Acc:HGNC:28128]	84314	17	8076555	8079717	-1	protein_coding
104	681.953	0.422626	-0.200113	0.330619	0.404312	0.146479	0.425823	1.01815	-0.234392	0.411201	0.485182	0.284857	1.41263	0.729551	ambiguous	ambiguous	ambiguous	ambiguous	ambiguous	ambiguous	upregulated	cannot_count	ambiguous	ambiguous	ambiguous	upregulated	ambiguous	ENSG00000179041	RRS1	ribosome biogenesis regulator 1 homolog [Source:HGNC Symbol;Acc:HGNC:17083]	23212	8	67341263	67342966	1	protein_coding
105	169.302	0.104098	0.175258	1.00542	0.216493	0.512328	0.362782	0.949205	-0.157482	0.739648	0.475903	0.210383	1.37022	1.01743	ambiguous	ambiguous	upregulated	cannot_count	ambiguous	ambiguous	upregulated	cannot_count	ambiguous	ambiguous	ambiguous	upregulated	upregulated	ENSG00000179673	RPRML	reprimo like [Source:HGNC Symbol;Acc:HGNC:32422]	388394	17	45055523	45056614	-1	protein_coding
106	766.707	0.869653	0.334032	0.282111	0.516457	-0.254462	0.676528	1.0241	0.107997	0.280822	0.346926	0.532787	0.831178	0.139621	upregulated	ambiguous	ambiguous	unchanged	ambiguous	unchanged	upregulated	cannot_count	ambiguous	ambiguous	ambiguous	unchanged	ambiguous	ENSG00000179818	PCBP1-AS1	PCBP1 antisense RNA 1 [Source:HGNC Symbol;Acc:HGNC:42948]	400960	2	70189395	70315978	-1	antisense
107	40.5058	0.306984	0.117717	0.448393	0.0576622	0.0671747	0.372819	0.868157	-0.0247018	0.179322	0.520979	0.111616	0.801389	0.192537	ambiguous	cannot_count	ambiguous	cannot_count	cannot_count	ambiguous	upregulated	cannot_count	ambiguous	ambiguous	ambiguous	unchanged	ambiguous	ENSG00000180336	MEIOC	meiosis specific with coiled-coil domain [Source:HGNC Symbol;Acc:HGNC:26670]	284071	17	42733762	42767676	1	protein_coding
108	114.948	1.14408	0.167512	0.185106	0.00870261	-0.0519444	0.642121	1.6922	-0.0283455	1.25011	1.4126	1.27073	1.8126	1.33572	upregulated	cannot_count	ambiguous	cannot_count	cannot_count	ambiguous	upregulated	cannot_count	upregulated	upregulated	upregulated	upregulated	upregulated	ENSG00000180596	H2BC4	H2B clustered histone 4 [Source:HGNC Symbol;Acc:HGNC:4757]	8347	6	26115101	26124154	-1	protein_coding
109	108.008	0.81366	-0.213099	-0.000945831	0.199778	0.0431638	1.98747	1.91603	-0.0260805	0.678284	1.06506	0.628774	2.01303	0.725989	unchanged	cannot_count	ambiguous	cannot_count	cannot_count	upregulated	upregulated	cannot_count	ambiguous	upregulated	ambiguous	upregulated	ambiguous	ENSG00000182611	ENSG00000182611	NA	NA	6	27782112	27782607	-1	protein_coding
110	73.8884	0.530119	0.177634	0.336112	0.170819	-0.178957	0.231531	1.0108	-0.073647	-0.00987934	0.413086	0.229017	1.33291	0.151647	ambiguous	cannot_count	ambiguous	cannot_count	cannot_count	ambiguous	upregulated	cannot_count	ambiguous	ambiguous	ambiguous	upregulated	ambiguous	ENSG00000183066	WBP2NL	WBP2 N-terminal like [Source:HGNC Symbol;Acc:HGNC:28389]	164684	22	42394729	42454460	1	protein_coding
111	84.4838	0.516876	-0.240527	0.0147849	0.607198	0.00974088	0.808017	1.25438	0.0230808	0.288812	0.0361794	0.336591	1.17732	0.244037	ambiguous	cannot_count	ambiguous	cannot_count	cannot_count	unchanged	upregulated	cannot_count	ambiguous	ambiguous	ambiguous	upregulated	ambiguous	ENSG00000183111	ARHGEF37	Rho guanine nucleotide exchange factor 37 [Source:HGNC Symbol;Acc:HGNC:34430]	389337	5	148931510	149014531	1	protein_coding
112	583.74	0.7547	-0.846791	-0.702602	0.526571	0.283908	0.566799	1.03522	0.198211	0.150562	0.319248	-0.10701	0.712295	-0.0775766	unchanged	unchanged	unchanged	unchanged	ambiguous	ambiguous	upregulated	cannot_count	ambiguous	ambiguous	ambiguous	unchanged	ambiguous	ENSG00000183405	ENSG00000183405	NA	NA	17	26794814	26795460	1	pseudogene
113	194.334	0.17383	-0.601597	0.107575	-0.00212947	0.0679531	0.326027	1.03219	0.151393	0.416765	0.882087	0.369011	0.596471	0.129809	ambiguous	ambiguous	ambiguous	cannot_count	ambiguous	ambiguous	upregulated	cannot_count	ambiguous	upregulated	ambiguous	ambiguous	ambiguous	ENSG00000184209	SNRNP35	small nuclear ribonucleoprotein U11/U12 subunit 35 [Source:HGNC Symbol;Acc:HGNC:30852]	11066	12	123942188	123957701	1	protein_coding
114	200.771	1.15447	0.093867	0.318056	0.210137	-0.111684	1.18293	1.87606	0.0482359	1.3168	1.2279	1.64651	1.65328	1.16835	upregulated	cannot_count	ambiguous	cannot_count	cannot_count	upregulated	upregulated	cannot_count	upregulated	upregulated	upregulated	upregulated	upregulated	ENSG00000184260	H2AC20	H2A clustered histone 20 [Source:HGNC Symbol;Acc:HGNC:4738]	8338	1	149858525	149858961	1	protein_coding
115	117.713	0.648225	-0.0963639	0.220822	0.00528559	0.0536896	0.563569	1.40052	-0.00963526	0.762794	0.985675	0.734117	1.33777	0.724714	unchanged	cannot_count	ambiguous	cannot_count	cannot_count	ambiguous	upregulated	cannot_count	ambiguous	upregulated	ambiguous	upregulated	ambiguous	ENSG00000184678	H2BC21	H2B clustered histone 21 [Source:HGNC Symbol;Acc:HGNC:4760]	8349	1	149856010	149858232	-1	protein_coding
116	73.2879	1.03637	-0.11294	-0.205172	0.165885	0.150643	0.54805	1.80158	0.0201907	1.50372	0.957476	1.16915	1.16693	0.981467	upregulated	cannot_count	ambiguous	cannot_count	cannot_count	ambiguous	upregulated	cannot_count	upregulated	upregulated	upregulated	upregulated	upregulated	ENSG00000184825	ENSG00000184825	NA	NA	6	27114861	27115317	1	protein_coding
117	48.8784	0.777793	-0.152488	-0.218905	0.206138	0.0770234	1.33871	1.43585	0.054028	0.920817	0.538069	0.928095	1.02414	0.744457	unchanged	cannot_count	ambiguous	cannot_count	cannot_count	upregulated	upregulated	cannot_count	upregulated	ambiguous	upregulated	upregulated	ambiguous	ENSG00000185130	H2BC13	H2B clustered histone 13 [Source:HGNC Symbol;Acc:HGNC:4748]	8340	6	27775257	27775709	-1	protein_coding
118	514.767	0.251788	-0.964402	-0.384879	0.460195	0.265984	0.619568	0.971954	0.33375	0.526251	0.331079	0.273835	0.397255	0.0729766	ambiguous	downregulated	ambiguous	ambiguous	ambiguous	ambiguous	upregulated	cannot_count	ambiguous	ambiguous	ambiguous	ambiguous	ambiguous	ENSG00000185608	MRPL40	mitochondrial ribosomal protein L40 [Source:HGNC Symbol;Acc:HGNC:14491]	64976	22	19419425	19423598	1	protein_coding
119	309.386	0.685264	-0.118094	-0.0348437	0.202913	0.0437381	1.20155	0.990186	0.21695	0.224238	0.621118	0.184682	0.531637	-0.103435	unchanged	ambiguous	ambiguous	ambiguous	ambiguous	upregulated	upregulated	cannot_count	ambiguous	ambiguous	ambiguous	ambiguous	ambiguous	ENSG00000185736	ADARB2	adenosine deaminase RNA specific B2 (inactive) [Source:HGNC Symbol;Acc:HGNC:227]	105	10	1228073	1779670	-1	protein_coding
120	10210.8	0.138188	-0.0210138	0.698526	0.246799	0.305228	0.394632	0.884811	0.124158	0.148725	0.583913	-0.124958	0.757944	0.0330256	ambiguous	ambiguous	unchanged	ambiguous	unchanged	ambiguous	upregulated	ambiguous	ambiguous	unchanged	ambiguous	unchanged	ambiguous	ENSG00000186468	RPS23	ribosomal protein S23 [Source:HGNC Symbol;Acc:HGNC:10410]	6228	5	81569177	81574396	-1	protein_coding
121	111.171	0.371286	-0.256756	0.124643	0.134984	0.36484	0.543917	1.05637	0.158532	0.447581	0.554164	0.0225945	0.529868	0.113284	ambiguous	ambiguous	ambiguous	cannot_count	cannot_count	ambiguous	upregulated	cannot_count	ambiguous	ambiguous	ambiguous	ambiguous	ambiguous	ENSG00000186487	MYT1L	myelin transcription factor 1 like [Source:HGNC Symbol;Acc:HGNC:7623]	23040	2	1792885	2335032	-1	protein_coding
122	617.103	0.710818	-0.0521868	0.0976214	0.180574	0.0451884	1.21776	0.977146	0.0433518	0.350285	0.68724	0.31286	0.887124	0.285235	unchanged	ambiguous	ambiguous	ambiguous	ambiguous	upregulated	upregulated	cannot_count	ambiguous	unchanged	ambiguous	upregulated	ambiguous	ENSG00000186603	HPDL	4-hydroxyphenylpyruvate dioxygenase like [Source:HGNC Symbol;Acc:HGNC:28242]	84842	1	45792545	45794347	1	protein_coding
123	698.574	0.88128	-0.444106	-0.299988	0.600785	0.177198	0.978979	1.21838	-0.113971	0.898194	0.3761	0.718986	1.39055	1.04168	upregulated	ambiguous	ambiguous	unchanged	ambiguous	upregulated	upregulated	cannot_count	upregulated	ambiguous	ambiguous	upregulated	upregulated	ENSG00000187837	H1-2	H1.2 linker histone, cluster member [Source:HGNC Symbol;Acc:HGNC:4716]	3006	6	26055968	26056699	-1	protein_coding
124	113.457	1.424	0.0549246	-0.206562	0.102582	0.154427	1.28106	1.6536	-0.0207182	0.657858	1.20635	0.560745	1.63112	0.650737	upregulated	cannot_count	ambiguous	cannot_count	cannot_count	upregulated	upregulated	cannot_count	ambiguous	upregulated	ambiguous	upregulated	ambiguous	ENSG00000187990	ENSG00000187990	NA	NA	6	26216428	26216872	-1	protein_coding
125	174.478	0.388504	0.0742325	0.623836	0.146862	0.0603484	0.706815	1.11224	0.0734463	0.0967688	0.728026	0.028936	0.813077	-0.0444783	ambiguous	ambiguous	ambiguous	cannot_count	ambiguous	ambiguous	upregulated	cannot_count	ambiguous	unchanged	ambiguous	unchanged	ambiguous	ENSG00000187994	RINL	Ras and Rab interactor like [Source:HGNC Symbol;Acc:HGNC:24795]	126432	19	39358470	39368919	-1	protein_coding
126	3260.96	0.395137	0.141375	1.03627	0.0813587	-0.64491	0.846105	1.34004	0.0103402	0.322573	1.15347	0.910414	1.31339	0.306194	ambiguous	ambiguous	upregulated	ambiguous	unchanged	unchanged	upregulated	ambiguous	ambiguous	upregulated	upregulated	upregulated	ambiguous	ENSG00000188206	ENSG00000188206	NA	NA	1	245003940	245018799	-1	antisense
127	690.024	-0.216022	-1.11006	0.0243315	0.102256	-0.242159	0.27533	0.955596	-0.0678328	0.47781	0.765059	0.745637	1.06287	0.566837	ambiguous	downregulated	ambiguous	ambiguous	ambiguous	ambiguous	upregulated	cannot_count	ambiguous	unchanged	ambiguous	upregulated	ambiguous	ENSG00000188483	IER5L	immediate early response 5 like [Source:HGNC Symbol;Acc:HGNC:23679]	389792	9	131937835	131940540	-1	protein_coding
128	269.848	0.602755	0.32265	0.859322	0.400349	-0.0827919	0.970784	1.37926	-0.00718167	0.249084	0.660293	0.385456	1.49109	0.276559	ambiguous	ambiguous	upregulated	ambiguous	ambiguous	upregulated	upregulated	cannot_count	ambiguous	unchanged	ambiguous	upregulated	ambiguous	ENSG00000188707	ZBED6CL	ZBED6 C-terminal like [Source:HGNC Symbol;Acc:HGNC:21720]	113763	7	150026938	150029808	1	protein_coding
129	698.769	0.475861	0.891876	1.3921	0.569587	-0.329468	0.261401	0.869328	0.117954	0.0187787	0.111292	0.314368	0.719772	-0.115605	ambiguous	upregulated	upregulated	unchanged	ambiguous	ambiguous	upregulated	cannot_count	ambiguous	ambiguous	ambiguous	unchanged	ambiguous	ENSG00000188818	ZDHHC11	zinc finger DHHC-type containing 11 [Source:HGNC Symbol;Acc:HGNC:19158]	79844	5	710471	851101	-1	protein_coding
130	5413.9	0.435975	-0.381385	0.620598	0.217934	0.183659	0.901139	1.43071	0.0346239	0.614213	1.15868	0.39897	1.42661	0.605612	unchanged	ambiguous	unchanged	ambiguous	ambiguous	upregulated	upregulated	ambiguous	ambiguous	upregulated	ambiguous	upregulated	ambiguous	ENSG00000188846	RPL14	ribosomal protein L14 [Source:HGNC Symbol;Acc:HGNC:10305]	9045	3	40498783	40503861	1	protein_coding
131	90.3606	1.08873	0.12809	0.136916	0.0379948	0.221838	1.01265	1.80075	-0.00277906	1.1194	1.30717	0.847587	1.54604	0.908659	upregulated	cannot_count	ambiguous	cannot_count	cannot_count	upregulated	upregulated	cannot_count	upregulated	upregulated	ambiguous	upregulated	upregulated	ENSG00000188987	ENSG00000188987	NA	NA	6	26188938	26189304	-1	protein_coding
132	82.9292	0.200944	0.0588053	0.664303	0.00317638	0.198072	0.387509	0.929178	-0.0504154	0.247378	0.72858	0.0241934	1.08413	0.347687	ambiguous	cannot_count	ambiguous	cannot_count	cannot_count	ambiguous	upregulated	cannot_count	ambiguous	unchanged	ambiguous	upregulated	ambiguous	ENSG00000189064	GAGE2A	G antigen 2A [Source:HGNC Symbol;Acc:HGNC:4099]	645037	X	49354132	49361430	1	protein_coding
133	28.3002	0.139632	-0.0224135	0.680325	0.128141	0.0586302	0.312819	1.02564	-0.00478361	0.223967	0.440031	0.186509	0.933723	0.196925	ambiguous	cannot_count	ambiguous	cannot_count	cannot_count	ambiguous	upregulated	cannot_count	ambiguous	ambiguous	ambiguous	upregulated	cannot_count	ENSG00000196176	ENSG00000196176	NA	NA	6	26021907	26022278	1	protein_coding
134	3688.74	0.553047	-0.0900765	0.424146	0.364436	0.303226	0.368684	1.13359	0.00632876	0.330642	0.701612	0.0836377	1.13138	0.328554	unchanged	ambiguous	ambiguous	ambiguous	ambiguous	ambiguous	upregulated	ambiguous	ambiguous	unchanged	ambiguous	upregulated	ambiguous	ENSG00000196531	NACA	nascent polypeptide associated complex subunit alpha [Source:HGNC Symbol;Acc:HGNC:7629]	4666	12	57106212	57125412	-1	protein_coding
136	52.5651	0.538407	-0.0413554	0.129672	0.192402	0.0650531	0.709569	1.17067	0.0814378	0.710903	0.50065	0.738697	0.718656	0.45635	unchanged	cannot_count	ambiguous	cannot_count	cannot_count	unchanged	upregulated	cannot_count	ambiguous	ambiguous	ambiguous	ambiguous	ambiguous	ENSG00000196747	H2AC13	H2A clustered histone 13 [Source:HGNC Symbol;Acc:HGNC:4725]	8329	6	27775899	27776429	1	protein_coding
137	184.577	1.25579	0.0962468	0.227	0.200045	-0.0147304	1.27139	1.88678	-0.0570149	1.59628	1.22723	1.57678	2.01426	1.64861	upregulated	cannot_count	ambiguous	cannot_count	cannot_count	upregulated	upregulated	cannot_count	upregulated	upregulated	upregulated	upregulated	upregulated	ENSG00000196787	H2AC11	H2A clustered histone 11 [Source:HGNC Symbol;Acc:HGNC:4737]	8969	6	27100832	27103070	1	protein_coding
138	123.838	0.502532	0.0410127	0.193763	-0.125551	0.0645228	0.76806	0.95082	-0.0291552	-0.00458152	1.00773	-0.0895107	0.909928	0.0537083	ambiguous	ambiguous	ambiguous	cannot_count	cannot_count	unchanged	upregulated	cannot_count	ambiguous	upregulated	ambiguous	upregulated	ambiguous	ENSG00000196810	CTBP1-DT	CTBP1 divergent transcript [Source:HGNC Symbol;Acc:HGNC:28307]	NA	4	1243088	1282079	1	antisense
139	25.7322	0.275644	-0.116191	0.157369	0.0356083	0.00767138	0.340983	0.971431	0.0430321	0.289779	0.413621	0.35449	0.62879	0.169827	ambiguous	cannot_count	ambiguous	cannot_count	cannot_count	ambiguous	upregulated	cannot_count	ambiguous	ambiguous	ambiguous	ambiguous	ambiguous	ENSG00000196866	H2AC7	H2A clustered histone 7 [Source:HGNC Symbol;Acc:HGNC:4729]	3013	6	26199079	26199471	-1	protein_coding
140	1293.64	1.16554	-0.806402	-0.766893	0.415821	-0.329047	0.463597	1.38942	0.137084	0.571113	0.841066	0.910006	1.12744	0.377067	upregulated	unchanged	unchanged	ambiguous	ambiguous	ambiguous	upregulated	ambiguous	ambiguous	unchanged	upregulated	upregulated	ambiguous	ENSG00000197061	H4C3	H4 clustered histone 3 [Source:HGNC Symbol;Acc:HGNC:4787]	8364	6	26104104	26104518	1	protein_coding
142	773.693	0.173664	0.00976213	0.726326	0.630451	0.0181594	0.71717	0.943684	0.045292	0.325435	0.180553	0.31679	0.875792	0.273108	ambiguous	ambiguous	unchanged	unchanged	ambiguous	unchanged	upregulated	cannot_count	ambiguous	ambiguous	ambiguous	upregulated	ambiguous	ENSG00000197183	NOL4L	nucleolar protein 4 like [Source:HGNC Symbol;Acc:HGNC:16106]	140688	20	31030862	31172876	-1	protein_coding
143	32.5099	0.479433	-0.392185	-0.403795	0.0873049	0.0662601	0.352541	0.988305	0.0469608	0.591165	0.347963	0.550505	0.623309	0.403595	ambiguous	cannot_count	ambiguous	cannot_count	cannot_count	ambiguous	upregulated	cannot_count	unchanged	ambiguous	ambiguous	ambiguous	ambiguous	ENSG00000197238	H4C11	H4 clustered histone 11 [Source:HGNC Symbol;Acc:HGNC:4785]	8363	6	27791884	27792257	1	protein_coding
144	52.6412	0.636688	-0.054802	-0.183684	-0.0434543	-0.0178201	0.260781	0.962618	0.00564113	0.575242	0.832304	0.518478	0.879857	0.532024	unchanged	cannot_count	ambiguous	cannot_count	cannot_count	ambiguous	upregulated	cannot_count	ambiguous	unchanged	ambiguous	upregulated	ambiguous	ENSG00000197459	ENSG00000197459	NA	NA	6	26251879	26252303	1	protein_coding
145	42.3703	0.637849	-0.33701	-0.360254	0.0505627	0.0552695	0.650367	1.32011	0.0139619	0.648592	0.737691	0.397343	1.1719	0.621642	unchanged	cannot_count	ambiguous	cannot_count	cannot_count	unchanged	upregulated	cannot_count	unchanged	unchanged	ambiguous	upregulated	ambiguous	ENSG00000197846	ENSG00000197846	NA	NA	6	26199748	26200942	1	protein_coding
146	2534.98	0.844449	-0.0797005	0.115778	0.0725585	-0.108546	1.21166	1.14414	0.226831	0.484859	0.990553	0.596495	0.887842	0.260123	unchanged	ambiguous	ambiguous	ambiguous	ambiguous	upregulated	upregulated	ambiguous	ambiguous	upregulated	ambiguous	upregulated	ambiguous	ENSG00000197989	SNHG12	small nucleolar RNA host gene 12 [Source:HGNC Symbol;Acc:HGNC:30062]	85028	1	28905050	28909495	-1	antisense
147	8258.47	0.472836	-1.36958	-0.926001	0.292409	0.525624	0.689383	0.938319	0.316374	0.564326	0.59865	0.137763	0.599321	0.289955	unchanged	downregulated	downregulated	ambiguous	unchanged	unchanged	upregulated	ambiguous	ambiguous	unchanged	ambiguous	unchanged	ambiguous	ENSG00000198034	RPS4X	ribosomal protein S4 X-linked [Source:HGNC Symbol;Acc:HGNC:10424]	6191	X	71475529	71497150	-1	protein_coding
148	3602.8	0.0173424	0.668446	1.52506	0.163279	0.53009	0.525617	0.913777	0.0297948	0.226778	0.657849	-0.199517	0.867592	0.196304	ambiguous	unchanged	upregulated	ambiguous	unchanged	unchanged	upregulated	ambiguous	ambiguous	unchanged	ambiguous	upregulated	ambiguous	ENSG00000198258	UBL5	ubiquitin like 5 [Source:HGNC Symbol;Acc:HGNC:13736]	59286	19	9938568	9940791	1	protein_coding
149	112.767	1.12581	0.263041	-0.176565	-0.0788242	-0.0421975	0.278491	1.19294	0.034063	0.618869	1.16182	0.749462	1.02272	0.517922	upregulated	cannot_count	ambiguous	cannot_count	cannot_count	ambiguous	upregulated	cannot_count	ambiguous	upregulated	ambiguous	upregulated	ambiguous	ENSG00000198339	ENSG00000198339	NA	NA	6	27107076	27108418	1	protein_coding
150	239.988	1.10021	0.15293	1.20298	0.101955	0.272369	1.10359	0.869034	0.012281	2.15887	2.063	2.00968	2.66862	2.56623	upregulated	cannot_count	upregulated	cannot_count	cannot_count	upregulated	upregulated	cannot_count	upregulated	upregulated	upregulated	upregulated	upregulated	ENSG00000198366	ENSG00000198366	NA	NA	6	26020718	26021186	1	protein_coding
151	1448.38	0.208001	0.202337	0.814304	0.131642	-0.14618	0.32221	0.867749	-0.057815	0.230212	0.676626	0.367252	0.949815	0.29489	ambiguous	ambiguous	unchanged	ambiguous	ambiguous	ambiguous	upregulated	ambiguous	ambiguous	unchanged	ambiguous	upregulated	ambiguous	ENSG00000198498	TMA16	translation machinery associated 16 homolog [Source:HGNC Symbol;Acc:HGNC:25638]	55319	4	164415594	164441691	1	protein_coding
152	128.225	0.315664	0.0543891	1.15158	-0.0925195	0.0249801	0.484648	1.37317	-0.041253	0.712529	1.66158	0.903736	1.53832	0.796356	ambiguous	cannot_count	upregulated	cannot_count	cannot_count	ambiguous	upregulated	cannot_count	ambiguous	upregulated	ambiguous	upregulated	unchanged	ENSG00000198518	ENSG00000198518	NA	NA	6	26204858	26206266	1	protein_coding
153	5833.54	-0.539272	0.800728	2.34412	0.336127	0.219789	-0.151988	1.00142	-0.0563079	0.321028	0.572208	0.118947	0.75701	0.407749	unchanged	unchanged	upregulated	ambiguous	ambiguous	ambiguous	upregulated	ambiguous	ambiguous	unchanged	ambiguous	ambiguous	ambiguous	ENSG00000198763	MT-ND2	mitochondrially encoded NADH:ubiquinone oxidoreductase core subunit 2 [Source:HGNC Symbol;Acc:HGNC:7456]	4536	MT	4470	5511	1	protein_coding
154	49.2233	0.535534	-0.0224956	0.342241	0.199848	0.0693555	0.669381	1.51693	-0.00895002	0.132256	0.615638	0.0461278	1.44085	0.130716	unchanged	cannot_count	ambiguous	cannot_count	cannot_count	unchanged	upregulated	cannot_count	cannot_count	ambiguous	ambiguous	upregulated	cannot_count	ENSG00000199179	MIRLET7I	microRNA let-7i [Source:HGNC Symbol;Acc:HGNC:31486]	406891	12	62997466	62997550	1	miRNA
155	36.4889	0.443829	0.0180448	0.282666	0.0933292	0.0140969	1.01397	1.22538	0.0548687	0.259666	0.498171	0.252129	0.696147	0.090955	unchanged	cannot_count	ambiguous	cannot_count	cannot_count	upregulated	upregulated	cannot_count	ambiguous	ambiguous	ambiguous	ambiguous	ambiguous	ENSG00000199347	RNU5E-1	RNA, U5E small nuclear 1 [Source:HGNC Symbol;Acc:HGNC:10215]	NA	1	11968209	11968328	1	snRNA
156	107.413	1.62241	-0.0479687	-0.258486	0.0144872	0.0176621	0.467779	2.56073	0.00860296	0.00266699	1.91943	-0.0238984	2.26684	-0.0191472	upregulated	cannot_count	ambiguous	cannot_count	cannot_count	unchanged	upregulated	cannot_count	cannot_count	upregulated	cannot_count	upregulated	cannot_count	ENSG00000199436	SNORD9	small nucleolar RNA, C/D box 9 [Source:HGNC Symbol;Acc:HGNC:32705]	692053	14	21860309	21860412	-1	snoRNA
157	76.2985	0.737712	0.0914439	0.285696	0.14085	-0.050266	0.951487	1.56427	0.055694	0.562396	0.926571	0.699709	1.23445	0.413385	unchanged	cannot_count	ambiguous	cannot_count	cannot_count	upregulated	upregulated	cannot_count	ambiguous	upregulated	unchanged	upregulated	ambiguous	ENSG00000199568	RNU5A-1	RNA, U5A small nuclear 1 [Source:HGNC Symbol;Acc:HGNC:10211]	26831	15	65588389	65588504	1	snRNA
158	91.632	0.970937	-0.0146005	0.377756	0.271263	-0.00164649	1.37011	2.23431	0.0359319	1.08175	0.959467	1.1485	1.80351	0.887299	upregulated	cannot_count	ambiguous	cannot_count	cannot_count	upregulated	upregulated	cannot_count	upregulated	upregulated	upregulated	upregulated	upregulated	ENSG00000199879	RNVU1-22	RNA, variant U1 small nuclear 22 [Source:HGNC Symbol;Acc:HGNC:48462]	NA	1	147735751	147735907	1	snRNA
159	149.33	1.60994	-0.142011	-0.168651	0.0372479	-0.0255802	1.11012	2.89886	0.0982067	0.498973	0.351219	0.660241	2.07083	0.213623	upregulated	cannot_count	ambiguous	cannot_count	cannot_count	upregulated	upregulated	cannot_count	ambiguous	unchanged	unchanged	upregulated	ambiguous	ENSG00000199961	SNORD1B	small nucleolar RNA, C/D box 1B [Source:HGNC Symbol;Acc:HGNC:32676]	677849	17	74557191	74557274	1	snoRNA
160	122.14	0.754127	0.0948558	0.435875	0.0538175	-0.0799804	1.3776	1.33087	-0.0763518	0.894507	0.808277	0.779761	1.51382	0.941418	unchanged	cannot_count	ambiguous	cannot_count	cannot_count	upregulated	upregulated	cannot_count	upregulated	unchanged	unchanged	upregulated	upregulated	ENSG00000200156	RNU5B-1	RNA, U5B small nuclear 1 [Source:HGNC Symbol;Acc:HGNC:10212]	26832	15	65597015	65597130	1	snRNA
161	33.5469	1.25065	-0.0450584	-0.857158	-0.00118686	0.0106653	0.223683	1.20306	0.0932222	1.10165	0.855331	1.19104	0.557797	0.700111	upregulated	cannot_count	downregulated	cannot_count	cannot_count	ambiguous	upregulated	cannot_count	upregulated	upregulated	upregulated	ambiguous	ambiguous	ENSG00000200394	SNORA38B	small nucleolar RNA, H/ACA box 38B [Source:HGNC Symbol;Acc:HGNC:33617]	100124536	17	65736785	65736915	1	snoRNA
162	396.862	2.91189	-0.142972	-0.146537	0.122396	-0.0358169	0.0487761	4.23834	0.0556904	0.0737559	3.2516	0.148528	0.711054	-0.0786222	upregulated	cannot_count	ambiguous	cannot_count	cannot_count	ambiguous	upregulated	cannot_count	ambiguous	upregulated	cannot_count	unchanged	ambiguous	ENSG00000200785	SNORD8	small nucleolar RNA, C/D box 8 [Source:HGNC Symbol;Acc:HGNC:20159]	319103	14	21865451	21865560	-1	snoRNA
163	651.922	1.98478	-0.202192	0.606545	0.7755	0.149687	3.78984	3.96328	0.110788	2.35246	2.11755	2.26823	3.32051	1.86553	upregulated	cannot_count	ambiguous	cannot_count	cannot_count	upregulated	upregulated	cannot_count	upregulated	upregulated	upregulated	upregulated	upregulated	ENSG00000200997	RNVU1-34	RNA, variant U1 small nuclear 34 [Source:HGNC Symbol;Acc:HGNC:48427]	NA	17	56756888	56757051	-1	snRNA
164	245.388	1.22402	0.0722674	0.964053	0.359831	0.091293	2.13784	2.75025	0.117265	1.99839	1.60507	1.93531	2.19794	1.72559	upregulated	cannot_count	upregulated	cannot_count	cannot_count	upregulated	upregulated	cannot_count	upregulated	upregulated	upregulated	upregulated	upregulated	ENSG00000201558	RNVU1-6	RNA, variant U1 small nuclear 6 [Source:HGNC Symbol;Acc:HGNC:48314]	101954276	1	145382757	145382920	1	snRNA
165	8602.5	1.34642	0.0530981	-0.0623254	0.668454	0.0259553	1.75845	1.23214	0.258752	1.08589	0.142753	1.08946	0.46578	0.662662	upregulated	ambiguous	ambiguous	unchanged	ambiguous	upregulated	upregulated	ambiguous	upregulated	ambiguous	upregulated	ambiguous	ambiguous	ENSG00000201699	RNVU1-24	RNA, variant U1 small nuclear 24 [Source:HGNC Symbol;Acc:HGNC:48401]	NA	1	144534038	144534199	1	snRNA
166	33.4782	0.0177871	-0.26517	0.377673	0.0488384	0.0340319	0.757672	0.930469	0.238565	0.65053	0.59694	0.0924091	-0.0417851	0.111537	ambiguous	cannot_count	ambiguous	cannot_count	cannot_count	unchanged	upregulated	cannot_count	unchanged	unchanged	ambiguous	ambiguous	ambiguous	ENSG00000201772	SNORA5C	small nucleolar RNA, H/ACA box 5C [Source:HGNC Symbol;Acc:HGNC:32590]	677796	7	45144505	45144641	-1	snoRNA
167	1766.1	1.84023	0.14135	1.96479	0.495509	-0.213831	1.83439	4.25992	0.0185918	1.7711	2.82905	2.36721	4.31912	1.83688	upregulated	ambiguous	upregulated	ambiguous	cannot_count	upregulated	upregulated	cannot_count	upregulated	upregulated	upregulated	upregulated	upregulated	ENSG00000202077	ENSG00000202077	NA	NA	17	56736510	56736666	-1	snRNA
168	1803.18	1.22844	0.284845	0.337285	0.192033	-0.897929	1.45479	1.50914	0.0049674	0.287869	0.549874	1.073	1.49624	0.281956	upregulated	ambiguous	ambiguous	ambiguous	downregulated	upregulated	upregulated	ambiguous	ambiguous	ambiguous	upregulated	upregulated	ambiguous	ENSG00000202198	ENSG00000202198		NA	6	52860418	52860748	1	misc_RNA
169	390.835	1.41919	-0.0545285	0.971261	-0.240826	-0.258631	2.06544	3.11767	0.143271	0.891747	0.921072	1.44987	2.32266	0.511357	upregulated	cannot_count	upregulated	cannot_count	cannot_count	upregulated	upregulated	cannot_count	upregulated	upregulated	upregulated	upregulated	ambiguous	ENSG00000202314	SNORD6	small nucleolar RNA, C/D box 6 [Source:HGNC Symbol;Acc:HGNC:32703]	692075	11	93464668	93464740	-1	snoRNA
170	30.139	0.528136	0.00345879	-0.187273	0.022809	-0.0232748	0.45923	0.878737	0.00591349	0.0237242	0.42902	0.0726504	0.847078	0.00791135	unchanged	cannot_count	ambiguous	cannot_count	cannot_count	unchanged	upregulated	cannot_count	cannot_count	ambiguous	cannot_count	unchanged	cannot_count	ENSG00000202400	SNORD82	small nucleolar RNA, C/D box 82 [Source:HGNC Symbol;Acc:HGNC:10240]	25826	2	232325082	232325151	-1	snoRNA
171	386.341	1.58882	0.0935013	0.975144	0.143543	0.119144	1.78932	1.36706	0.0873109	3.10925	2.75049	3.51191	2.94753	3.03428	upregulated	cannot_count	upregulated	cannot_count	cannot_count	upregulated	upregulated	cannot_count	upregulated	upregulated	upregulated	upregulated	upregulated	ENSG00000202408	RNVU1-21	RNA, variant U1 small nuclear 21 [Source:HGNC Symbol;Acc:HGNC:48464]	NA	1	147806736	147806886	-1	snRNA
172	351.54	1.62374	0.0198853	0.797585	0.286794	-0.0324422	2.17985	3.66477	0.0465931	1.71024	2.47377	2.15424	3.35212	1.6215	upregulated	cannot_count	unchanged	cannot_count	cannot_count	upregulated	upregulated	cannot_count	upregulated	upregulated	upregulated	upregulated	upregulated	ENSG00000202496	ENSG00000202496	NA	NA	1	149605917	149606079	1	snRNA
173	50.5436	0.494385	0.0916119	0.22674	0.110286	0.0453433	0.330499	1.14604	0.0889993	1.13885	0.592167	1.17713	0.65461	0.79756	unchanged	cannot_count	ambiguous	cannot_count	cannot_count	ambiguous	upregulated	cannot_count	upregulated	ambiguous	upregulated	ambiguous	ambiguous	ENSG00000203814	H2BC18	H2B clustered histone 18 [Source:HGNC Symbol;Acc:HGNC:24700]	440689	1	149754245	149783928	-1	protein_coding
174	38.4831	0.378362	-0.0759307	0.229494	0.0216789	0.06756	0.577395	1.10314	0.00300618	0.115696	0.677283	0.0337874	0.831765	0.0772969	ambiguous	cannot_count	ambiguous	cannot_count	cannot_count	unchanged	upregulated	cannot_count	cannot_count	unchanged	ambiguous	unchanged	cannot_count	ENSG00000203819	ENSG00000203819	NA	NA	1	149821760	149822339	-1	pseudogene
175	10011.4	0.788978	-0.651766	-0.457032	0.537882	0.333826	0.598223	1.03149	0.283381	0.151711	0.444238	-0.136026	0.72931	-0.100417	unchanged	unchanged	unchanged	unchanged	unchanged	unchanged	upregulated	ambiguous	ambiguous	unchanged	ambiguous	unchanged	ambiguous	ENSG00000204628	RACK1	receptor for activated C kinase 1 [Source:HGNC Symbol;Acc:HGNC:4399]	10399	5	180663909	180675096	-1	protein_coding
176	1748.76	0.883296	-0.802936	-0.777398	0.372032	0.346112	0.453485	0.987656	0.258593	0.439904	0.530461	0.168888	0.669426	0.206492	upregulated	unchanged	unchanged	ambiguous	ambiguous	ambiguous	upregulated	ambiguous	ambiguous	unchanged	ambiguous	unchanged	ambiguous	ENSG00000205871	RPS3AP47	RPS3A pseudogene 47 [Source:HGNC Symbol;Acc:HGNC:36744]	NA	15	43407897	43408691	-1	pseudogene
177	1194.89	3.72741	-0.136577	0.118849	-0.145538	0.139188	0.532589	4.91463	0.458471	1.66797	0.893915	1.55607	2.90655	0.496426	upregulated	cannot_count	ambiguous	cannot_count	cannot_count	unchanged	upregulated	cannot_count	upregulated	upregulated	upregulated	upregulated	ambiguous	ENSG00000206630	SNORD60	small nucleolar RNA, C/D box 60 [Source:HGNC Symbol;Acc:HGNC:10217]	26788	16	2205024	2205106	-1	snoRNA
178	85.2732	1.90245	0.0312476	-0.593826	0.00284546	0.104177	1.0144	2.12298	0.200614	0.573378	0.133516	0.537704	0.931612	0.0846619	upregulated	cannot_count	ambiguous	cannot_count	cannot_count	upregulated	upregulated	cannot_count	ambiguous	ambiguous	ambiguous	upregulated	ambiguous	ENSG00000207047	SNORD51	small nucleolar RNA, C/D box 51 [Source:HGNC Symbol;Acc:HGNC:10201]	NA	2	207026602	207026681	1	snoRNA
179	49.8394	0.445799	0.120389	0.441389	-0.0644512	-0.0553011	1.09469	1.1141	0.0264303	0.035891	1.07766	0.121224	0.0854705	-0.0398838	unchanged	cannot_count	ambiguous	cannot_count	cannot_count	upregulated	upregulated	cannot_count	ambiguous	upregulated	ambiguous	ambiguous	ambiguous	ENSG00000207067	SNORA72	small nucleolar RNA, H/ACA box 72 [Source:HGNC Symbol;Acc:HGNC:10234]	26775	8	99054314	99054445	-1	snoRNA
180	308.029	1.30263	-0.099885	1.35622	0.361167	0.04231	0.477978	3.92919	0.0222831	2.56554	2.2486	2.74299	3.6207	2.41258	upregulated	cannot_count	upregulated	cannot_count	cannot_count	unchanged	upregulated	cannot_count	upregulated	upregulated	upregulated	upregulated	upregulated	ENSG00000207205	RNVU1-15	RNA, variant U1 small nuclear 15 [Source:HGNC Symbol;Acc:HGNC:48320]	101954267	1	148604908	148605072	-1	snRNA
181	272.716	2.68794	-0.193411	-0.122793	0.0108176	0.00553975	0.321828	3.67455	0.0917355	0.208457	0.172765	0.252074	0.852227	-0.0501712	upregulated	cannot_count	ambiguous	cannot_count	cannot_count	ambiguous	upregulated	cannot_count	ambiguous	unchanged	ambiguous	upregulated	ambiguous	ENSG00000207297	SNORD7	small nucleolar RNA, C/D box 7 [Source:HGNC Symbol;Acc:HGNC:32704]	692076	17	33900676	33900772	1	snoRNA
182	81.5475	0.886848	-0.443332	-0.489549	0.0219381	0.0242633	1.41857	1.77418	0.0811593	0.477887	1.15912	0.516764	1.24944	0.257272	upregulated	cannot_count	ambiguous	cannot_count	cannot_count	upregulated	upregulated	cannot_count	ambiguous	upregulated	ambiguous	upregulated	ambiguous	ENSG00000207445	SNORD15B	small nucleolar RNA, C/D box 15B [Source:HGNC Symbol;Acc:HGNC:16649]	114599	11	75115465	75115610	1	snoRNA
183	334.666	1.84831	-0.139315	0.991803	0.345684	0.0730151	2.81026	4.26083	0.100745	2.80962	2.51973	2.62659	3.21839	2.06947	upregulated	cannot_count	upregulated	cannot_count	cannot_count	upregulated	upregulated	cannot_count	upregulated	upregulated	upregulated	upregulated	upregulated	ENSG00000207501	RNVU1-14	RNA, variant U1 small nuclear 14 [Source:HGNC Symbol;Acc:HGNC:48319]	101954266	1	148241465	148241628	1	snRNA
184	36.066	1.22643	0.00858425	-0.869594	0.10033	-0.0321393	0.229507	0.927535	0.0162451	0.1639	0.514317	0.298229	0.703527	0.114149	upregulated	cannot_count	downregulated	cannot_count	cannot_count	unchanged	upregulated	cannot_count	ambiguous	ambiguous	ambiguous	unchanged	ambiguous	ENSG00000207757	MIR93	microRNA 93 [Source:HGNC Symbol;Acc:HGNC:31645]	407050	7	99691391	99691470	-1	miRNA
185	165.487	1.75223	-0.0201457	0.00401292	-0.00504507	0.142405	1.37603	2.80161	0.0788102	0.616476	2.23826	0.494496	1.71213	0.293238	upregulated	cannot_count	ambiguous	cannot_count	cannot_count	upregulated	upregulated	cannot_count	ambiguous	upregulated	ambiguous	upregulated	ambiguous	ENSG00000208317	ENSG00000208317	NA	NA	1	173834760	173834824	-1	snoRNA
186	805.978	2.51222	0.02749	1.62565	0.0891853	0.158104	0.325691	0.896868	0.175305	0.880393	0.687322	0.86645	3.86607	0.459289	upregulated	cannot_count	upregulated	cannot_count	cannot_count	unchanged	upregulated	cannot_count	upregulated	unchanged	ambiguous	upregulated	ambiguous	ENSG00000209482	SNORD83A	small nucleolar RNA, C/D box 83A [Source:HGNC Symbol;Acc:HGNC:17131]	116937	22	39711218	39711312	-1	snoRNA
187	2348.4	0.75882	-0.349379	0.141945	0.702143	0.52738	0.974773	1.296	-0.0706792	0.376361	0.454453	-0.111021	1.45804	0.488766	unchanged	ambiguous	ambiguous	unchanged	unchanged	upregulated	upregulated	ambiguous	ambiguous	ambiguous	ambiguous	upregulated	ambiguous	ENSG00000211448	DIO2	iodothyronine deiodinase 2 [Source:HGNC Symbol;Acc:HGNC:2884]	1734	14	80663873	80854100	-1	protein_coding
188	91.7268	0.695824	0.0111246	0.717919	0.0608705	0.0298738	1.1474	2.35728	0.000640714	1.79336	1.4273	2.01049	2.26962	1.76705	unchanged	cannot_count	ambiguous	cannot_count	cannot_count	upregulated	upregulated	cannot_count	upregulated	upregulated	upregulated	upregulated	upregulated	ENSG00000212195	ENSG00000212195	Small nucleolar RNA U3 [Source:RFAM;Acc:RF00012]	NA	17	56709003	56709197	-1	snoRNA
189	114.701	1.00488	-0.155466	0.104293	0.067144	0.0212488	0.910922	2.21025	0.100253	0.310655	0.189146	0.29971	1.30351	0.031904	upregulated	cannot_count	ambiguous	cannot_count	cannot_count	upregulated	upregulated	cannot_count	ambiguous	ambiguous	ambiguous	upregulated	ambiguous	ENSG00000212296	SNORD72	small nucleolar RNA, C/D box 72 [Source:HGNC Symbol;Acc:HGNC:32733]	619564	5	40832758	40832837	-1	snoRNA
190	166.953	1.20167	-0.0241264	0.814091	0.196408	0.0484876	1.61463	3.28286	0.00896052	1.59574	1.7881	1.77566	0.320264	0.204089	upregulated	cannot_count	unchanged	cannot_count	cannot_count	upregulated	upregulated	cannot_count	upregulated	upregulated	upregulated	unchanged	ambiguous	ENSG00000212456	ENSG00000212456	NA	NA	1	147994146	147994313	1	snRNA
191	77.8111	0.867824	-0.0140984	0.421023	0.0704675	0.0732646	1.10277	2.24928	0.0192311	1.22811	1.30945	0.854914	1.81893	1.00398	upregulated	cannot_count	ambiguous	cannot_count	cannot_count	upregulated	upregulated	cannot_count	upregulated	upregulated	upregulated	upregulated	upregulated	ENSG00000212544	ENSG00000212544	NA	NA	1	149514090	149514256	-1	snRNA
192	190.282	0.260219	-0.399423	0.278644	0.270756	0.0271708	1.13247	1.23283	0.02351	0.549561	0.656199	0.560757	1.00935	0.434153	ambiguous	ambiguous	ambiguous	cannot_count	ambiguous	upregulated	upregulated	cannot_count	ambiguous	ambiguous	ambiguous	upregulated	ambiguous	ENSG00000213015	ZNF580	zinc finger protein 580 [Source:HGNC Symbol;Acc:HGNC:29473]	51157	19	56146382	56154835	1	protein_coding
193	226.388	0.33064	-0.0512005	-0.220916	0.042495	0.105663	0.0185534	0.864385	0.200821	0.770776	2.80672	0.789036	2.02883	0.37799	unchanged	cannot_count	ambiguous	cannot_count	cannot_count	ambiguous	upregulated	cannot_count	unchanged	upregulated	unchanged	upregulated	ambiguous	ENSG00000213300	HNRNPA3P6	heterogeneous nuclear ribonucleoprotein A3 pseudogene 6 [Source:HGNC Symbol;Acc:HGNC:48495]	NA	3	75263782	75264787	1	pseudogene
194	309.473	0.249709	0.0837817	0.861542	0.0302891	-0.34616	0.595585	1.1249	-0.180714	0.502787	0.924374	0.936729	1.52882	0.79496	ambiguous	ambiguous	upregulated	ambiguous	ambiguous	ambiguous	upregulated	cannot_count	ambiguous	upregulated	upregulated	upregulated	ambiguous	ENSG00000213865	ENSG00000213865	NA	NA	8	67579850	67597799	1	protein_coding
195	41.3708	0.542388	-0.248533	-0.271376	0.128927	0.0484868	0.877694	1.03976	-0.000322822	0.214816	0.507568	0.187028	0.764814	0.15424	ambiguous	cannot_count	ambiguous	cannot_count	cannot_count	upregulated	upregulated	cannot_count	ambiguous	ambiguous	ambiguous	unchanged	ambiguous	ENSG00000213888	LINC01521	long intergenic non-protein coding RNA 1521 [Source:HGNC Symbol;Acc:HGNC:26029]	NA	22	31742875	31744670	1	protein_coding
196	212.353	0.262743	0.0765495	0.765577	0.185234	-0.250499	0.437453	1.03889	-0.0958811	0.429998	0.606116	0.783279	1.28837	0.604326	ambiguous	ambiguous	unchanged	cannot_count	ambiguous	ambiguous	upregulated	cannot_count	ambiguous	ambiguous	ambiguous	upregulated	ambiguous	ENSG00000215067	ALOX12-AS1	ALOX12 antisense RNA 1 [Source:HGNC Symbol;Acc:HGNC:51342]	100506713	17	6779954	6915668	-1	protein_coding
197	1425.27	0.709749	0.145151	0.364083	-0.0102265	-0.0618514	2.01497	1.01733	-0.167949	-0.177382	0.959795	-0.144092	1.18302	0.027951	unchanged	ambiguous	ambiguous	ambiguous	ambiguous	upregulated	upregulated	ambiguous	ambiguous	upregulated	ambiguous	upregulated	ambiguous	ENSG00000215417	MIR17HG	miR-17-92a-1 cluster host gene [Source:HGNC Symbol;Acc:HGNC:23564]	407975	13	92000074	92006833	1	processed_transcript
198	142.243	0.515256	0.0395249	0.4196	0.267247	0.161216	1.0172	1.1564	0.124134	0.25835	0.568783	0.114127	0.715007	0.0455813	ambiguous	ambiguous	ambiguous	cannot_count	cannot_count	upregulated	upregulated	cannot_count	ambiguous	ambiguous	ambiguous	ambiguous	ambiguous	ENSG00000219529	ENSG00000219529	ribosomal protein S20 (RPS20) pseudogene	NA	11	77524365	77524722	-1	pseudogene
199	36.2706	0.134576	-0.0593576	0.758042	0.160475	0.0380109	1.8797	1.25285	0.0220949	0.519962	0.481372	0.469797	0.751658	0.298565	ambiguous	cannot_count	ambiguous	cannot_count	cannot_count	upregulated	upregulated	cannot_count	ambiguous	ambiguous	ambiguous	unchanged	ambiguous	ENSG00000221716	SNORA11	small nucleolar RNA, H/ACA box 11 [Source:HGNC Symbol;Acc:HGNC:32599]	677799	X	54840803	54840930	1	snoRNA
200	212.937	0.591287	-0.605148	-0.287638	0.199263	-0.200755	0.711489	1.23251	-0.0468929	0.596733	0.771787	0.86341	1.28445	0.642735	ambiguous	ambiguous	ambiguous	cannot_count	ambiguous	ambiguous	upregulated	cannot_count	ambiguous	unchanged	ambiguous	upregulated	ambiguous	ENSG00000221944	TIGD1	tigger transposable element derived 1 [Source:HGNC Symbol;Acc:HGNC:14523]	200765	2	233412779	233415226	-1	protein_coding
201	75.3152	0.263139	-0.197512	0.662977	0.108902	0.167565	1.2773	1.42163	0.0405426	0.250432	0.933222	0.0619153	1.24395	0.155403	ambiguous	cannot_count	ambiguous	cannot_count	cannot_count	upregulated	upregulated	cannot_count	ambiguous	upregulated	ambiguous	upregulated	ambiguous	ENSG00000222020	HDAC4-AS1	HDAC4 antisense RNA 1 [Source:HGNC Symbol;Acc:HGNC:54064]	101928111	2	240323130	240324058	1	protein_coding
202	39.2898	0.419287	-0.0672841	0.220301	0.0408281	-0.00937965	0.853159	1.15198	0.00591349	0.301067	0.804815	0.382674	1.10424	0.309728	ambiguous	cannot_count	ambiguous	cannot_count	cannot_count	upregulated	upregulated	cannot_count	ambiguous	unchanged	ambiguous	upregulated	ambiguous	ENSG00000222043	ENSG00000222043	novel transcript	NA	2	178129087	178130243	1	antisense
203	63.993	0.838327	-0.111942	-0.447013	0.0654979	-0.0297557	0.794202	1.12451	0.0438013	0.585843	0.717832	0.710745	0.929472	0.493893	unchanged	cannot_count	ambiguous	cannot_count	cannot_count	unchanged	upregulated	cannot_count	ambiguous	unchanged	ambiguous	upregulated	ambiguous	ENSG00000222414	RNU2-59P	RNA, U2 small nuclear 59, pseudogene [Source:HGNC Symbol;Acc:HGNC:48552]	NA	10	103124602	103124792	-1	snRNA
204	189.068	1.49867	0.0667709	-0.152549	-0.0212343	-0.124555	1.39506	1.89893	-0.0788746	1.01226	1.71868	1.45339	2.34953	1.30267	upregulated	cannot_count	ambiguous	cannot_count	cannot_count	upregulated	upregulated	cannot_count	upregulated	upregulated	upregulated	upregulated	upregulated	ENSG00000222724	RNU2-63P	RNA, U2 small nuclear 63, pseudogene [Source:HGNC Symbol;Acc:HGNC:48556]	NA	2	88315873	88316066	-1	snRNA
205	978.134	0.840775	0.0955823	0.318122	0.0251069	0.0467504	0.934571	1.23148	0.242887	0.167211	1.08101	0.127396	0.826329	-0.105684	unchanged	ambiguous	ambiguous	ambiguous	ambiguous	upregulated	upregulated	ambiguous	ambiguous	upregulated	ambiguous	unchanged	ambiguous	ENSG00000223414	ENSG00000223414	NA	NA	6	166322290	166401536	-1	lincRNA
206	730.471	0.224948	-0.131459	0.47686	0.561246	0.0888731	0.610573	0.920027	0.0619256	0.637085	0.193292	0.583296	0.829434	0.57344	ambiguous	ambiguous	ambiguous	unchanged	ambiguous	ambiguous	upregulated	cannot_count	ambiguous	ambiguous	ambiguous	unchanged	ambiguous	ENSG00000223496	EXOSC6	exosome component 6 [Source:HGNC Symbol;Acc:HGNC:19055]	118460	16	70284134	70285833	-1	protein_coding
207	62.0774	-0.00354529	0.184949	1.24749	-0.183801	0.0099802	0.357104	0.913367	-0.0831058	0.344922	1.19851	0.344606	1.36428	0.527278	ambiguous	cannot_count	upregulated	cannot_count	cannot_count	ambiguous	upregulated	cannot_count	ambiguous	upregulated	ambiguous	upregulated	ambiguous	ENSG00000224349	FAM135A-AS1	FAM135A antisense RNA 1 [Source:HGNC Symbol;Acc:HGNC:40955]	105377849	6	71122531	71123653	-1	antisense
208	27.6101	0.115798	-0.084359	0.438126	0.0431159	0.075171	0.280968	0.956408	0.010727	0.238211	0.60627	0.123985	0.802214	0.206009	ambiguous	cannot_count	ambiguous	cannot_count	cannot_count	ambiguous	upregulated	cannot_count	ambiguous	unchanged	ambiguous	unchanged	ambiguous	ENSG00000225218	ENSG00000225218	novel transcript	NA	21	44251150	44256587	-1	lincRNA
209	42.5562	0.0926326	0.00804256	0.820513	0.115192	0.0114001	0.547863	1.03164	0.0343396	0.357292	0.416554	0.400159	0.68555	0.216073	ambiguous	cannot_count	ambiguous	cannot_count	cannot_count	ambiguous	upregulated	cannot_count	ambiguous	ambiguous	ambiguous	ambiguous	ambiguous	ENSG00000225793	TMEM30A-DT	TMEM30A divergent transcript [Source:HGNC Symbol;Acc:HGNC:48985]	NA	6	75994730	76006719	1	lincRNA
210	160.884	0.353306	0.0278514	0.885757	0.356654	-0.324834	1.26353	1.40614	-0.0495306	0.696921	0.641166	1.29418	1.27462	0.642499	ambiguous	ambiguous	upregulated	cannot_count	cannot_count	upregulated	upregulated	cannot_count	ambiguous	ambiguous	upregulated	upregulated	ambiguous	ENSG00000225822	UBXN7-AS1	UBXN7 antisense RNA 1 [Source:HGNC Symbol;Acc:HGNC:41227]	NA	3	196158235	196160242	1	antisense
211	1176.88	0.485079	-0.0915602	0.305217	0.370942	0.0251312	0.135933	0.946812	-0.0979589	-0.0333518	0.475141	-0.0681824	1.07514	0.074053	ambiguous	ambiguous	ambiguous	ambiguous	ambiguous	ambiguous	upregulated	ambiguous	ambiguous	ambiguous	ambiguous	upregulated	ambiguous	ENSG00000225921	NOL7	nucleolar protein 7 [Source:HGNC Symbol;Acc:HGNC:21040]	51406	6	13615559	13632971	1	protein_coding
212	158.154	0.3949	-0.365399	0.150868	0.190823	0.127197	0.192252	1.14596	0.219217	-0.0698578	0.675788	-0.213521	0.55577	-0.390749	ambiguous	ambiguous	ambiguous	cannot_count	ambiguous	ambiguous	upregulated	cannot_count	ambiguous	ambiguous	ambiguous	ambiguous	ambiguous	ENSG00000226084	ENSG00000226084	ribosomal protein L17 (RPL17) pseudogene	NA	1	77594768	77595384	1	pseudogene
213	358.737	2.48659	-0.234286	-0.0344314	0.744543	0.0267788	3.72493	3.68512	0.18369	0.974311	1.59187	1.04798	2.67518	0.487511	upregulated	cannot_count	ambiguous	cannot_count	cannot_count	upregulated	upregulated	cannot_count	upregulated	upregulated	upregulated	upregulated	ambiguous	ENSG00000226380	ENSG00000226380	novel transcript	NA	7	130561495	130598069	-1	lincRNA
214	87.255	0.379091	0.0572078	0.37752	0.275754	-0.125518	0.318594	0.878265	0.0473331	0.324071	0.160557	0.537041	0.685941	0.211411	ambiguous	cannot_count	ambiguous	cannot_count	cannot_count	ambiguous	upregulated	cannot_count	ambiguous	ambiguous	ambiguous	ambiguous	ambiguous	ENSG00000226721	EEF1DP2	eukaryotic translation elongation factor 1 delta pseudogene 2 [Source:HGNC Symbol;Acc:HGNC:33523]	NA	9	95599108	95599950	-1	pseudogene
215	45.4586	0.106662	-0.104026	0.641837	0.158298	0.000879528	0.677159	1.01857	0.0274458	0.245461	0.348157	0.271961	0.691108	0.140864	ambiguous	cannot_count	ambiguous	cannot_count	cannot_count	unchanged	upregulated	cannot_count	ambiguous	ambiguous	ambiguous	ambiguous	ambiguous	ENSG00000226823	SUGT1P1	SUGT1 pseudogene 1 [Source:HGNC Symbol;Acc:HGNC:19384]	NA	9	33503653	33510709	-1	pseudogene
216	596.232	-0.0151884	0.168306	1.15264	0.571069	-0.214569	0.146388	0.945624	0.369357	0.442947	0.226054	0.678944	0.392626	-0.00484855	ambiguous	ambiguous	upregulated	unchanged	ambiguous	ambiguous	upregulated	cannot_count	ambiguous	ambiguous	ambiguous	ambiguous	ambiguous	ENSG00000226928	RPS14P4	ribosomal protein S14 pseudogene 4 [Source:HGNC Symbol;Acc:HGNC:36419]	NA	2	112053206	112053623	-1	pseudogene
217	89.1174	0.307923	0.0668259	0.993757	0.209714	0.00574269	0.668867	1.56703	0.0561885	0.257419	0.826348	0.260511	1.22691	0.114418	ambiguous	cannot_count	upregulated	cannot_count	cannot_count	ambiguous	upregulated	cannot_count	ambiguous	unchanged	ambiguous	upregulated	ambiguous	ENSG00000227354	RBM26-AS1	RBM26 antisense RNA 1 [Source:HGNC Symbol;Acc:HGNC:39805]	100505538	13	79980444	79998463	1	antisense
218	122.897	0.384105	0.136694	0.413434	0.0935278	-0.230086	0.782251	0.859533	-0.127701	0.27555	0.57191	0.60827	1.18193	0.507339	ambiguous	ambiguous	ambiguous	cannot_count	cannot_count	unchanged	upregulated	cannot_count	ambiguous	ambiguous	ambiguous	upregulated	ambiguous	ENSG00000227896	ENSG00000227896	novel transcript	NA	10	88281702	88284858	1	antisense
219	34.6313	0.311433	-0.0110689	0.361424	0.0739506	0.256075	0.0903142	0.977663	0.0747238	0.374449	0.378336	0.0628399	0.561203	0.186934	ambiguous	cannot_count	ambiguous	cannot_count	cannot_count	ambiguous	upregulated	cannot_count	ambiguous	ambiguous	ambiguous	ambiguous	ambiguous	ENSG00000228649	SNHG26	small nucleolar RNA host gene 26 [Source:HGNC Symbol;Acc:HGNC:53131]	109729180	7	22893797	22901021	1	processed_transcript
220	206.418	0.352346	-0.434002	0.14228	0.0725175	0.0906258	0.559653	1.11445	-0.0450946	0.562385	0.91094	0.516747	1.32447	0.701271	ambiguous	ambiguous	ambiguous	cannot_count	ambiguous	ambiguous	upregulated	cannot_count	ambiguous	upregulated	ambiguous	upregulated	ambiguous	ENSG00000228801	ENSG00000228801	novel transcript	102724330	8	52811885	52859733	1	antisense
221	36.8371	0.198763	-0.0372811	0.562635	0.214042	0.0229964	0.513113	0.907369	0.0431448	0.115245	0.219352	0.116302	0.467156	-0.0150051	ambiguous	cannot_count	ambiguous	cannot_count	cannot_count	ambiguous	upregulated	cannot_count	ambiguous	ambiguous	ambiguous	ambiguous	ambiguous	ENSG00000229299	ENSG00000229299	novel transcript	NA	20	62376042	62377311	1	antisense
222	1558.72	0.444749	-0.79087	-0.342914	0.125955	0.295968	0.53006	0.947329	0.225874	0.433801	0.759105	0.194609	0.667515	0.218207	unchanged	unchanged	ambiguous	ambiguous	ambiguous	ambiguous	upregulated	ambiguous	ambiguous	unchanged	ambiguous	unchanged	ambiguous	ENSG00000229659	RPL26P6	ribosomal protein L26 pseudogene 6 [Source:HGNC Symbol;Acc:HGNC:34023]	NA	10	75182017	75182454	-1	pseudogene
223	505.092	0.434806	0.5227	0.981151	0.210935	0.464992	0.736318	0.957162	0.0508593	0.322535	0.619754	-0.119294	0.850177	0.247685	ambiguous	ambiguous	upregulated	ambiguous	ambiguous	unchanged	upregulated	cannot_count	ambiguous	unchanged	ambiguous	upregulated	ambiguous	ENSG00000229833	PET100	PET100 cytochrome c oxidase chaperone [Source:HGNC Symbol;Acc:HGNC:40038]	100131801	19	7694623	7696842	1	protein_coding
224	256.635	0.350997	-0.281854	0.204627	0.233279	0.145651	0.647783	1.03074	0.189862	0.291029	0.558688	0.156072	0.616942	0.0122408	ambiguous	ambiguous	ambiguous	ambiguous	ambiguous	ambiguous	upregulated	cannot_count	ambiguous	ambiguous	ambiguous	ambiguous	ambiguous	ENSG00000230124	ACBD6	acyl-CoA binding domain containing 6 [Source:HGNC Symbol;Acc:HGNC:23339]	84320	1	180238788	180245359	-1	antisense
225	72.4686	0.197467	-0.471317	-0.0749912	0.163861	0.0976602	0.644291	0.856072	-0.106111	0.0621016	0.339789	-0.0660673	1.30437	0.308424	ambiguous	ambiguous	ambiguous	cannot_count	cannot_count	ambiguous	upregulated	cannot_count	ambiguous	ambiguous	ambiguous	upregulated	ambiguous	ENSG00000230325	ENSG00000230325	novel transcript	NA	1	236703394	236713580	-1	antisense
226	222.131	0.498376	0.492667	1.25622	-0.302786	-0.309541	1.55341	1.38109	-0.0449997	1.02145	1.56582	1.5279	0.448199	0.837187	ambiguous	ambiguous	upregulated	cannot_count	cannot_count	upregulated	upregulated	cannot_count	upregulated	upregulated	upregulated	ambiguous	unchanged	ENSG00000230424	EMC1-AS1	EMC1 antisense RNA 1 [Source:HGNC Symbol;Acc:HGNC:54050]	NA	1	19536995	19567198	1	antisense
227	1957.76	0.0606774	1.62798	2.55478	0.033464	-0.154286	0.48946	0.97176	0.138792	0.052568	0.858277	0.16243	0.814519	-0.0631046	ambiguous	upregulated	upregulated	ambiguous	ambiguous	ambiguous	upregulated	ambiguous	ambiguous	upregulated	ambiguous	unchanged	ambiguous	ENSG00000230590	FTX	FTX transcript, XIST regulator [Source:HGNC Symbol;Acc:HGNC:37190]	100302692	X	73183790	73513409	-1	lincRNA
228	89.3419	0.010095	-0.150731	0.64718	-0.231657	0.0431698	0.294552	0.856313	-0.126644	0.267995	1.14335	0.230893	1.352	0.55686	ambiguous	ambiguous	ambiguous	cannot_count	cannot_count	ambiguous	upregulated	cannot_count	ambiguous	upregulated	ambiguous	upregulated	ambiguous	ENSG00000231663	COA6-AS1	COA6 antisense RNA 1 [Source:HGNC Symbol;Acc:HGNC:40825]	101927765	1	234508553	234509339	-1	antisense
229	337.771	0.0594436	-0.248431	0.597113	-0.0831616	-0.183115	0.849298	0.977055	-0.123155	0.420391	0.95133	0.644773	1.14498	0.57051	ambiguous	ambiguous	ambiguous	ambiguous	ambiguous	unchanged	upregulated	cannot_count	ambiguous	upregulated	ambiguous	upregulated	ambiguous	ENSG00000232442	MHENCR	melanoma highly expressed competing endogenous lncRNA for miR-425 and miR-489 [Source:HGNC Symbol;Acc:HGNC:53110]	100505771	20	62258580	62260177	1	antisense
230	127.489	0.610038	-0.230875	0.389906	0.343069	0.197812	1.58834	2.03819	0.106322	0.633744	0.897173	0.435784	1.44264	0.348539	unchanged	cannot_count	ambiguous	cannot_count	cannot_count	upregulated	upregulated	cannot_count	ambiguous	upregulated	ambiguous	upregulated	ambiguous	ENSG00000233224	ENSG00000233224	NA	NA	6	27860477	27860963	-1	protein_coding
231	95.0094	0.500431	0.116584	0.732298	0.155351	-0.0985666	1.09638	1.42355	0.0641871	1.71439	0.795098	2.55992	1.19385	1.6872	unchanged	cannot_count	ambiguous	cannot_count	cannot_count	upregulated	upregulated	cannot_count	upregulated	unchanged	upregulated	upregulated	upregulated	ENSG00000233396	LINC01719	long intergenic non-protein coding RNA 1719 [Source:HGNC Symbol;Acc:HGNC:52506]	NA	1	145373054	145382434	-1	lincRNA
232	125.424	0.13006	0.0221863	1.00396	0.0360779	0.0396545	0.475624	1.10331	-0.181381	0.641487	0.846881	0.661068	1.93852	1.13858	ambiguous	cannot_count	upregulated	cannot_count	cannot_count	ambiguous	upregulated	cannot_count	ambiguous	unchanged	ambiguous	upregulated	upregulated	ENSG00000233654	ENSG00000233654	novel transcript	105376748	2	191399581	191432828	1	antisense
233	194.305	-0.0437994	0.350055	1.54066	-0.00691646	-0.189228	0.463801	0.868484	-0.0159312	0.0220343	0.68955	0.242699	0.925025	0.0478561	ambiguous	ambiguous	upregulated	cannot_count	ambiguous	ambiguous	upregulated	cannot_count	ambiguous	ambiguous	ambiguous	upregulated	ambiguous	ENSG00000234072	ENSG00000234072	novel transcript, antisense to GTF3C2 and EIF2B4	NA	2	27579113	27590489	1	antisense
234	1213.63	0.502874	-0.112199	0.192173	0.321372	-0.0741532	0.934343	0.879178	0.00294791	0.213663	0.471493	0.279838	0.864299	0.207061	unchanged	ambiguous	ambiguous	ambiguous	ambiguous	upregulated	upregulated	ambiguous	ambiguous	ambiguous	ambiguous	upregulated	ambiguous	ENSG00000234616	JRK	Jrk helix-turn-helix protein [Source:HGNC Symbol;Acc:HGNC:6199]	8629	8	143738874	143763386	-1	processed_transcript
235	8119.91	0.911869	0.0338128	0.360702	0.178175	-0.10752	1.04835	1.32322	0.338085	0.42286	1.0723	0.518697	0.959924	0.105985	upregulated	ambiguous	ambiguous	ambiguous	ambiguous	upregulated	upregulated	unchanged	ambiguous	upregulated	ambiguous	upregulated	ambiguous	ENSG00000234741	GAS5	growth arrest specific 5 [Source:HGNC Symbol;Acc:HGNC:16355]	60674	1	173833038	173838020	-1	processed_transcript
236	579.285	0.71514	-1.90146	-1.54922	0.398384	0.386094	0.654941	1.16288	0.0909698	0.600372	0.580895	0.257016	0.988407	0.475036	unchanged	downregulated	downregulated	ambiguous	ambiguous	unchanged	upregulated	cannot_count	ambiguous	unchanged	ambiguous	upregulated	ambiguous	ENSG00000234742	ENSG00000234742	ribosomal protein L17 (RPL17) pseudogene	NA	3	197577271	197577825	-1	pseudogene
237	126.563	0.0998743	-0.582855	0.419192	0.218005	0.0394605	0.756726	1.4615	0.0126312	0.59543	0.824718	0.600981	1.35736	0.541296	ambiguous	ambiguous	ambiguous	cannot_count	cannot_count	unchanged	upregulated	cannot_count	ambiguous	unchanged	ambiguous	upregulated	ambiguous	ENSG00000235560	ENSG00000235560	novel transcript, antisense to ZNF747	107984875	16	30546073	30548465	1	antisense
238	169.116	0.477009	0.378754	1.31985	-0.0404254	0.682141	0.596132	1.61269	0.0201882	1.17791	1.23678	0.445955	1.53034	1.14054	ambiguous	cannot_count	upregulated	cannot_count	unchanged	ambiguous	upregulated	cannot_count	upregulated	upregulated	ambiguous	upregulated	upregulated	ENSG00000236017	ASMTL-AS1	ASMTL antisense RNA 1 [Source:HGNC Symbol;Acc:HGNC:25811]	NA	X	1520662	1532921	1	antisense
239	1439.95	0.631904	-0.994751	-0.661662	0.376362	-0.0193121	0.420594	1.04052	0.0866017	-0.162017	0.550479	-0.159608	0.926969	-0.255561	unchanged	downregulated	unchanged	ambiguous	ambiguous	ambiguous	upregulated	ambiguous	ambiguous	unchanged	ambiguous	upregulated	ambiguous	ENSG00000236552	RPL13AP5	ribosomal protein L13a pseudogene 5 [Source:HGNC Symbol;Acc:HGNC:23736]	728658	10	98510045	98510675	1	pseudogene
240	1953.88	0.61426	-0.118738	0.929253	0.436186	-0.299855	1.18739	1.73455	-0.789947	0.636166	1.11802	0.929532	2.89585	1.56448	unchanged	ambiguous	upregulated	ambiguous	ambiguous	upregulated	upregulated	unchanged	ambiguous	upregulated	upregulated	upregulated	upregulated	ENSG00000236824	BCYRN1	brain cytoplasmic RNA 1 [Source:HGNC Symbol;Acc:HGNC:1022]	618	2	47558199	47571656	1	lincRNA
241	36.0277	0.236677	-0.190221	0.178523	0.219623	0.0698219	0.304969	0.885622	0.0381705	0.301469	0.23874	0.247604	0.0642792	0.0828533	ambiguous	cannot_count	ambiguous	cannot_count	cannot_count	ambiguous	upregulated	cannot_count	ambiguous	ambiguous	ambiguous	ambiguous	ambiguous	ENSG00000237976	RFX5-AS1	RFX5 antisense RNA 1 [Source:HGNC Symbol;Acc:HGNC:40503]	NA	1	151319443	151320503	1	antisense
242	102.447	0.886292	0.0724705	0.630984	0.199896	0.0354811	1.49261	2.15017	0.042824	0.240586	0.963795	0.267273	1.43733	0.0986558	upregulated	cannot_count	ambiguous	cannot_count	cannot_count	upregulated	upregulated	cannot_count	ambiguous	upregulated	ambiguous	upregulated	ambiguous	ENSG00000238298	ENSG00000238298	NA	NA	9	133325241	133325342	1	snoRNA
243	2433.43	1.64334	-0.094044	-0.202243	0.56961	-0.0549618	1.61416	1.01642	0.570588	0.866153	0.317259	0.98846	0.746992	0.304644	upregulated	ambiguous	ambiguous	unchanged	ambiguous	upregulated	upregulated	unchanged	upregulated	ambiguous	upregulated	unchanged	ambiguous	ENSG00000238421	ENSG00000238421	NA	NA	GL000192.1	544948	545107	-1	snRNA
244	90.2322	0.434089	0.0719385	0.330706	0.0862618	-0.0920093	0.275902	0.941343	-0.0112907	-0.00544564	0.573081	0.121595	0.939975	0.0184619	ambiguous	cannot_count	ambiguous	cannot_count	cannot_count	ambiguous	upregulated	cannot_count	ambiguous	ambiguous	ambiguous	upregulated	ambiguous	ENSG00000239183	SNORA84	small nucleolar RNA, H/ACA box 84 [Source:HGNC Symbol;Acc:HGNC:33615]	100124534	9	95054743	95054875	-1	snoRNA
245	123.799	0.076875	0.368046	1.67675	0.132449	-0.19937	0.737165	1.10593	-0.186716	0.425953	0.634502	0.767135	1.94821	0.8883	ambiguous	cannot_count	upregulated	cannot_count	cannot_count	ambiguous	upregulated	cannot_count	ambiguous	ambiguous	ambiguous	upregulated	upregulated	ENSG00000239569	KMT2E-AS1	KMT2E antisense RNA 1 [Source:HGNC Symbol;Acc:HGNC:40845]	NA	7	104653872	104654768	-1	antisense
246	1745.33	0.351314	-0.844211	-0.33434	0.519453	0.27738	0.598988	0.914429	0.292043	0.422804	0.319737	0.175943	0.56037	0.124462	ambiguous	unchanged	ambiguous	unchanged	ambiguous	unchanged	upregulated	ambiguous	ambiguous	ambiguous	ambiguous	unchanged	ambiguous	ENSG00000239672	NME1	NME/NM23 nucleoside diphosphate kinase 1 [Source:HGNC Symbol;Acc:HGNC:7849]	4830	17	49230897	49239789	1	protein_coding
247	507.919	0.717482	0.0155937	0.366021	0.772981	0.0363394	0.318338	1.17415	0.217693	0.194484	0.128135	0.170284	0.815386	-0.0997545	unchanged	ambiguous	ambiguous	unchanged	ambiguous	ambiguous	upregulated	cannot_count	ambiguous	ambiguous	ambiguous	unchanged	ambiguous	ENSG00000239887	C1orf226	chromosome 1 open reading frame 226 [Source:HGNC Symbol;Acc:HGNC:34351]	400793	1	162336698	162356600	1	protein_coding
248	128.643	0.202697	-0.0322662	0.518404	0.0297678	-0.0447201	0.396751	0.89182	-0.00845293	0.175501	0.694774	0.236267	0.825517	0.174356	ambiguous	ambiguous	ambiguous	cannot_count	cannot_count	ambiguous	upregulated	cannot_count	ambiguous	ambiguous	ambiguous	unchanged	ambiguous	ENSG00000240399	ENSG00000240399	ribosomal protein L37 (RPL37) pseudogene	NA	12	48448596	48449374	-1	pseudogene
249	81.6852	0.250932	-0.0295799	0.759585	-0.0887533	-0.104455	0.789259	1.1785	-0.0265811	0.429801	1.25466	0.737166	1.14854	0.437508	ambiguous	cannot_count	ambiguous	cannot_count	cannot_count	unchanged	upregulated	cannot_count	ambiguous	upregulated	ambiguous	upregulated	ambiguous	ENSG00000240859	ENSG00000240859	novel transcript	100507642	7	149597	155465	1	lincRNA
250	311.746	0.36168	0.126939	0.923281	-0.0870797	-0.0177651	0.190185	1.22538	-0.10375	0.378517	1.25973	0.427661	1.47879	0.558291	ambiguous	ambiguous	upregulated	cannot_count	ambiguous	ambiguous	upregulated	cannot_count	ambiguous	upregulated	ambiguous	upregulated	ambiguous	ENSG00000241127	YAE1	YAE1 maturation factor of ABCE1 [Source:HGNC Symbol;Acc:HGNC:24857]	57002	7	39605975	39649919	1	protein_coding
251	7288.43	0.21712	0.431867	1.44795	-0.079451	-0.527003	0.971801	1.26601	-0.447481	0.49857	1.28037	0.970315	1.76999	0.931715	ambiguous	unchanged	upregulated	ambiguous	unchanged	upregulated	upregulated	unchanged	ambiguous	upregulated	upregulated	upregulated	upregulated	ENSG00000242125	SNHG3	small nucleolar RNA host gene 3 [Source:HGNC Symbol;Acc:HGNC:10118]	8420	1	28832492	28837404	1	sense_intronic
252	362.231	0.371427	0.218164	0.755005	0.332847	0.159762	0.498268	1.087	0.0401439	0.601884	0.481907	0.477718	0.986543	0.537828	ambiguous	ambiguous	unchanged	ambiguous	ambiguous	ambiguous	upregulated	cannot_count	ambiguous	ambiguous	ambiguous	upregulated	ambiguous	ENSG00000242259	C22orf39	chromosome 22 open reading frame 39 [Source:HGNC Symbol;Acc:HGNC:27012]	128977	22	19338891	19435755	-1	protein_coding
253	243.918	0.372777	0.0194257	0.554343	0.0466065	0.249914	0.674376	1.09504	-0.165103	0.609502	0.85697	0.371657	1.48697	0.885066	ambiguous	ambiguous	ambiguous	cannot_count	ambiguous	ambiguous	upregulated	cannot_count	ambiguous	upregulated	ambiguous	upregulated	ambiguous	ENSG00000242622	ENSG00000242622	novel transcript	NA	3	119813742	119855630	1	lincRNA
254	86.6859	0.0668603	0.334645	1.7188	-0.0483019	-0.0136188	0.478644	1.10375	-0.00171268	0.0268966	0.979186	0.0428947	0.0819762	0.0287335	ambiguous	cannot_count	upregulated	cannot_count	cannot_count	ambiguous	upregulated	cannot_count	ambiguous	upregulated	ambiguous	ambiguous	ambiguous	ENSG00000243554	ENSG00000243554	CCZ1 homolog, vacuolar protein trafficking and biogenesis associated (CCZ1) pseudogene	NA	7	97598317	97601566	-1	pseudogene
255	341.952	0.129759	0.199842	1.39802	0.00627764	-0.318031	0.414227	1.33824	-0.173415	0.0718355	1.168	0.312069	1.73387	0.253186	ambiguous	ambiguous	upregulated	ambiguous	ambiguous	ambiguous	upregulated	cannot_count	ambiguous	upregulated	ambiguous	upregulated	ambiguous	ENSG00000245149	RNF139-AS1	RNF139 antisense RNA 1 (head to head) [Source:HGNC Symbol;Acc:HGNC:48940]	101927612	8	125474726	125486817	-1	lincRNA
256	113.608	0.216484	-0.464261	-0.0623856	0.0959825	0.10585	0.471556	0.891942	-0.0703799	-0.0774372	0.523818	-0.225251	1.09618	0.0687129	ambiguous	ambiguous	ambiguous	cannot_count	cannot_count	ambiguous	upregulated	cannot_count	ambiguous	ambiguous	ambiguous	upregulated	ambiguous	ENSG00000245849	RAD51-AS1	RAD51 antisense RNA 1 [Source:HGNC Symbol;Acc:HGNC:48621]	100505648	15	40978922	40987305	-1	processed_transcript
257	218.817	0.380266	-0.0226553	0.296593	0.105547	0.0749286	0.631787	0.879931	0.0615009	0.198374	0.551608	0.124137	0.720778	0.0985847	ambiguous	ambiguous	ambiguous	cannot_count	ambiguous	ambiguous	upregulated	cannot_count	ambiguous	ambiguous	ambiguous	unchanged	ambiguous	ENSG00000246067	RAB30-DT	RAB30 divergent transcript [Source:HGNC Symbol;Acc:HGNC:48672]	NA	11	82783108	82817761	1	lincRNA
258	400.361	0.69593	0.194143	0.776831	0.0190357	-0.0942455	1.10912	1.41074	-0.209978	0.542204	1.2877	0.69043	1.93985	0.913007	unchanged	ambiguous	unchanged	ambiguous	ambiguous	upregulated	upregulated	cannot_count	ambiguous	upregulated	ambiguous	upregulated	upregulated	ENSG00000247092	SNHG10	small nucleolar RNA host gene 10 [Source:HGNC Symbol;Acc:HGNC:27510]	NA	14	95998634	96001209	-1	antisense
259	580.001	0.473576	-0.105666	0.104601	0.0851308	0.190456	0.776519	0.873404	-0.083408	0.488916	0.692697	0.3218	0.986695	0.582574	ambiguous	ambiguous	ambiguous	ambiguous	ambiguous	unchanged	upregulated	cannot_count	ambiguous	unchanged	ambiguous	upregulated	ambiguous	ENSG00000247400	DNAJC3-DT	DNAJC3 divergent transcript [Source:HGNC Symbol;Acc:HGNC:39808]	100289274	13	96300987	96329179	-1	lincRNA
260	477.093	0.216906	0.542664	1.2129	-0.113013	-0.224591	0.349492	0.875466	-0.209568	0.598228	0.932101	0.851316	1.24703	0.88813	ambiguous	ambiguous	upregulated	ambiguous	ambiguous	ambiguous	upregulated	cannot_count	ambiguous	upregulated	ambiguous	upregulated	upregulated	ENSG00000247516	MIR4458HG	MIR4458 host gene [Source:HGNC Symbol;Acc:HGNC:49008]	100505738	5	8450856	8463208	1	lincRNA
261	148.504	0.0820007	-0.531536	0.129423	-0.0689892	0.005169	0.471209	0.870512	-0.0278011	0.360107	0.856774	0.382194	0.894328	0.389585	ambiguous	ambiguous	ambiguous	cannot_count	ambiguous	ambiguous	upregulated	cannot_count	ambiguous	upregulated	ambiguous	upregulated	ambiguous	ENSG00000248275	TRIM52-AS1	TRIM52 antisense RNA 1 (head to head) [Source:HGNC Symbol;Acc:HGNC:49006]	100507602	5	180688213	180699308	1	antisense
262	55.9179	-0.0131576	-0.270069	0.654864	0.0293069	0.0229155	0.370967	1.01134	-0.0281256	0.251994	0.505941	0.224021	1.02831	0.288778	ambiguous	cannot_count	ambiguous	cannot_count	cannot_count	ambiguous	upregulated	cannot_count	ambiguous	ambiguous	ambiguous	upregulated	ambiguous	ENSG00000249572	ENSG00000249572	novel transcript	NA	5	33424131	33440725	-1	antisense
263	130.206	0.129425	0.273621	1.50502	0.0546838	-0.0129853	0.362052	1.45966	0.0199554	0.284747	0.837289	0.33371	1.29656	0.222816	ambiguous	cannot_count	upregulated	cannot_count	cannot_count	ambiguous	upregulated	cannot_count	ambiguous	unchanged	ambiguous	upregulated	ambiguous	ENSG00000250988	SNHG21	small nucleolar RNA host gene 21 [Source:HGNC Symbol;Acc:HGNC:50284]	100505616	15	83419316	83425958	1	antisense
264	80.4832	0.370874	0.0104806	0.9463	0.184311	0.0544736	0.125146	1.94975	-0.00715242	0.284546	0.901571	0.275803	1.99611	0.311969	unchanged	cannot_count	upregulated	cannot_count	cannot_count	ambiguous	upregulated	cannot_count	ambiguous	upregulated	ambiguous	upregulated	ambiguous	ENSG00000251131	ENSG00000251131	novel transcript	NA	5	43018531	43024349	1	antisense
265	254.201	0.437813	-0.24881	0.533297	0.166029	0.0424913	1.22258	1.44593	-0.0850034	0.436832	0.889693	0.418179	1.63671	0.573915	ambiguous	ambiguous	ambiguous	cannot_count	ambiguous	upregulated	upregulated	cannot_count	ambiguous	upregulated	ambiguous	upregulated	ambiguous	ENSG00000251151	HOXC-AS3	HOXC cluster antisense RNA 3 [Source:HGNC Symbol;Acc:HGNC:43751]	100874365	12	54375293	54379303	-1	antisense
266	88.0193	0.640558	0.00254383	0.855348	-0.00991928	-0.01163	0.648852	2.27169	-0.00478361	0.0789877	1.73893	0.0961742	2.18324	0.0731556	unchanged	cannot_count	upregulated	cannot_count	cannot_count	unchanged	upregulated	cannot_count	cannot_count	upregulated	cannot_count	upregulated	cannot_count	ENSG00000251806	ENSG00000251806	NA	NA	20	2443608	2443683	-1	snoRNA
267	41.9541	0.647581	0.00332213	-0.195119	-0.0135226	-0.0851139	1.10446	0.931842	0.241085	0.426181	0.619543	0.581523	0.0262647	-0.0874724	unchanged	cannot_count	ambiguous	cannot_count	cannot_count	upregulated	upregulated	cannot_count	ambiguous	unchanged	unchanged	ambiguous	ambiguous	ENSG00000252139	ENSG00000252139		NA	18	47340731	47340813	1	snoRNA
268	27.2105	0.372678	0.0393491	0.143631	0.0794038	-0.000868455	0.600387	0.90693	0.00638273	0.146706	0.387159	0.173358	0.624382	0.0931161	unchanged	cannot_count	ambiguous	cannot_count	cannot_count	unchanged	upregulated	cannot_count	ambiguous	ambiguous	ambiguous	unchanged	cannot_count	ENSG00000253256	ENSG00000253256	novel transcript	NA	5	158636929	158675804	1	antisense
269	161.895	0.443982	-0.22726	-0.117365	0.158704	-0.16956	0.812438	0.956938	-0.063984	0.333768	0.530364	0.58322	1.12392	0.448491	ambiguous	ambiguous	ambiguous	cannot_count	cannot_count	unchanged	upregulated	cannot_count	ambiguous	ambiguous	ambiguous	upregulated	ambiguous	ENSG00000253730	ENSG00000253730	novel transcript	NA	17	48235694	48238637	-1	antisense
270	199.527	0.744736	0.132658	0.0481707	0.32882	0.458675	0.844417	0.928534	0.107807	0.368542	0.354626	-0.107788	0.653571	0.179192	unchanged	ambiguous	ambiguous	cannot_count	ambiguous	unchanged	upregulated	cannot_count	ambiguous	ambiguous	ambiguous	ambiguous	ambiguous	ENSG00000254667	ENSG00000254667	NA	NA	11	123301058	123306427	1	protein_coding
271	308.029	0.720791	-0.148198	-0.0122474	0.216523	0.0976877	0.255992	1.06996	0.0879145	0.165786	0.669792	0.0672827	0.866926	0.0334883	unchanged	ambiguous	ambiguous	ambiguous	ambiguous	ambiguous	upregulated	cannot_count	ambiguous	unchanged	ambiguous	upregulated	ambiguous	ENSG00000255100	ENSG00000255100	novel transcript	101928837	11	76493625	76494106	-1	antisense
272	84.0903	0.0996011	-0.483071	0.292716	0.314537	0.388298	1.13487	1.09131	-0.0358877	0.37503	0.288757	-0.0868965	1.00349	0.375876	ambiguous	ambiguous	ambiguous	cannot_count	cannot_count	upregulated	upregulated	cannot_count	ambiguous	ambiguous	ambiguous	upregulated	ambiguous	ENSG00000255135	ENSG00000255135	novel transcript	NA	11	76152382	76155700	-1	lincRNA
273	8633.58	0.624717	-0.536876	-0.0736155	0.155522	-0.194302	0.436375	1.1527	0.298776	0.438906	0.921317	0.617087	0.822913	0.15781	unchanged	unchanged	ambiguous	ambiguous	ambiguous	ambiguous	upregulated	ambiguous	ambiguous	upregulated	ambiguous	unchanged	ambiguous	ENSG00000255717	SNHG1	small nucleolar RNA host gene 1 [Source:HGNC Symbol;Acc:HGNC:32688]	23642	11	62619460	62623386	-1	processed_transcript
274	32.786	0.140011	-0.0646571	0.392365	0.0677744	0.0105651	0.640221	1.01031	0.0449264	0.543356	0.45772	0.575236	0.568726	0.324718	ambiguous	cannot_count	ambiguous	cannot_count	cannot_count	unchanged	upregulated	cannot_count	ambiguous	ambiguous	ambiguous	ambiguous	ambiguous	ENSG00000256018	ENSG00000256018	NA	NA	6	26271146	26271612	-1	protein_coding
275	135.262	0.115424	-0.0201603	0.646736	0.189686	-0.152087	0.579107	0.87013	0.105683	0.260091	0.443254	0.476166	0.570317	0.059259	ambiguous	ambiguous	ambiguous	cannot_count	cannot_count	ambiguous	upregulated	cannot_count	ambiguous	ambiguous	ambiguous	ambiguous	ambiguous	ENSG00000257604	ENSG00000257604	zinc finger protein 254 (ZNF254) pseudogene	NA	12	79893899	79894467	-1	pseudogene
276	145.687	0.302333	-0.090019	1.43061	0.129539	-0.0401003	0.965475	1.83452	-0.0231095	0.503014	1.278	0.804392	2.321	0.675049	ambiguous	cannot_count	upregulated	cannot_count	cannot_count	upregulated	upregulated	cannot_count	ambiguous	upregulated	ambiguous	upregulated	ambiguous	ENSG00000257913	DDN-AS1	DDN and PRKAG1 antisense RNA 1 [Source:HGNC Symbol;Acc:HGNC:53464]	105369758	12	49392150	49412988	1	antisense
277	695.118	0.162486	0.724627	1.46662	0.379413	-0.823135	0.03959	0.917895	-0.0271073	-0.114604	0.439258	0.172149	0.93106	-0.107283	ambiguous	unchanged	upregulated	ambiguous	unchanged	ambiguous	upregulated	cannot_count	ambiguous	ambiguous	ambiguous	upregulated	ambiguous	ENSG00000258472	ENSG00000258472	novel protein	NA	17	26782770	26941215	-1	protein_coding
278	161.265	0.246041	-0.0763911	0.487038	0.476523	0.230501	0.73197	0.868793	0.0380675	0.491724	0.0584784	0.306823	0.581482	0.351126	ambiguous	ambiguous	ambiguous	cannot_count	ambiguous	ambiguous	upregulated	cannot_count	ambiguous	ambiguous	ambiguous	ambiguous	ambiguous	ENSG00000258486	ENSG00000258486	NA	NA	14	50053297	50053596	1	antisense
279	208.04	0.568671	0.0372742	1.21129	0.303217	-6.98095e-05	1.76987	2.32056	0.125081	0.858433	1.40801	0.892315	1.64662	0.525002	ambiguous	cannot_count	upregulated	cannot_count	cannot_count	upregulated	upregulated	cannot_count	upregulated	upregulated	upregulated	upregulated	ambiguous	ENSG00000259460	ENSG00000259460	novel transcript, antisense to MEIS2	NA	15	37391540	37392374	1	antisense
280	23.0256	0.0981658	-0.164222	0.312671	0.0335906	0.0145652	0.887011	0.87811	0.0605293	0.316646	0.548322	0.305286	0.437012	0.128391	ambiguous	cannot_count	ambiguous	cannot_count	cannot_count	upregulated	upregulated	cannot_count	ambiguous	unchanged	ambiguous	ambiguous	ambiguous	ENSG00000259826	ENSG00000259826	novel transcript, antisense to CDC2L5	NA	7	39987121	39989354	-1	antisense
281	87.7084	0.561519	0.100686	0.235358	0.232101	0.0651535	0.836023	1.00828	-0.102559	-0.0705291	0.252518	-0.164294	1.39569	0.165613	ambiguous	cannot_count	ambiguous	cannot_count	cannot_count	unchanged	upregulated	cannot_count	ambiguous	ambiguous	ambiguous	upregulated	ambiguous	ENSG00000260114	ENSG00000260114	NA	NA	16	29930957	29933226	-1	sense_intronic
282	22170.1	0.575958	1.14605	2.09667	0.10548	-0.351775	1.39362	1.58792	-0.760108	1.29048	1.36487	1.62247	2.39891	2.00581	unchanged	upregulated	upregulated	ambiguous	unchanged	upregulated	upregulated	unchanged	upregulated	upregulated	upregulated	upregulated	upregulated	ENSG00000260260	SNHG19	small nucleolar RNA host gene 19 [Source:HGNC Symbol;Acc:HGNC:49574]	100507303	16	2204798	2205359	-1	lincRNA
283	130.897	0.397408	0.124868	0.561605	0.0993981	0.136934	0.891699	1.01797	-0.00418617	0.373095	0.676817	0.247658	0.947161	0.350766	ambiguous	ambiguous	ambiguous	cannot_count	cannot_count	upregulated	upregulated	cannot_count	ambiguous	ambiguous	ambiguous	upregulated	ambiguous	ENSG00000260261	ENSG00000260261	programmed cell death 6 (PDCD6) pseudogene	NA	3	195676059	195679566	-1	lincRNA
284	83.4235	0.18037	-0.375838	0.311184	0.118716	-0.0099775	1.00612	1.19838	0.0981953	0.155564	0.734546	0.175422	0.739043	-0.0515275	ambiguous	cannot_count	ambiguous	cannot_count	cannot_count	upregulated	upregulated	cannot_count	ambiguous	unchanged	ambiguous	ambiguous	ambiguous	ENSG00000260278	ENSG00000260278	novel transcript, antisense to BMP2K	NA	4	79694808	79697127	-1	antisense
285	826.324	1.19325	0.91765	0.638404	0.335258	-0.61283	1.51788	1.18834	0.110805	0.561912	0.673944	1.18282	1.01106	0.431872	upregulated	upregulated	unchanged	ambiguous	unchanged	upregulated	upregulated	cannot_count	ambiguous	unchanged	upregulated	upregulated	ambiguous	ENSG00000260563	ENSG00000260563	novel transcript	NA	17	80251592	80252786	1	lincRNA
286	114.662	0.334684	-0.191752	0.172279	0.377821	-0.110602	0.677266	0.921187	0.0245319	0.0412975	0.204249	0.193748	0.714678	-0.0172048	ambiguous	ambiguous	ambiguous	cannot_count	cannot_count	ambiguous	upregulated	cannot_count	ambiguous	ambiguous	ambiguous	ambiguous	ambiguous	ENSG00000260589	STAM-AS1	STAM antisense RNA 1 (head to head) [Source:HGNC Symbol;Acc:HGNC:49568]	102723166	10	17683283	17685877	-1	antisense
287	410.427	0.503962	0.0840271	0.829808	0.113955	0.0606146	0.916463	1.37482	-0.0393798	0.365251	1.0598	0.316843	1.45117	0.424504	ambiguous	ambiguous	unchanged	ambiguous	ambiguous	upregulated	upregulated	cannot_count	ambiguous	upregulated	ambiguous	upregulated	ambiguous	ENSG00000260708	ENSG00000260708	novel transcript, antisense to TBC1D22A	NA	22	47157791	47158460	-1	antisense
288	99.6176	0.360556	-0.224261	0.560471	0.123581	0.0293436	0.89442	1.42795	0.0991333	0.259388	0.820615	0.26817	0.935397	0.0796975	ambiguous	cannot_count	ambiguous	cannot_count	cannot_count	upregulated	upregulated	cannot_count	ambiguous	unchanged	ambiguous	upregulated	ambiguous	ENSG00000260766	ENSG00000260766	NA	NA	1	159994743	159996584	-1	sense_overlapping
289	76.144	0.0746232	-0.147792	0.659239	0.145426	0.0872045	0.746282	0.960385	0.000163199	0.322071	0.507035	0.207454	0.91801	0.30783	ambiguous	cannot_count	ambiguous	cannot_count	cannot_count	unchanged	upregulated	cannot_count	ambiguous	ambiguous	ambiguous	upregulated	ambiguous	ENSG00000260778	ENSG00000260778	novel transcript	106660606	16	2318156	2323419	1	lincRNA
290	407.646	0.443637	0.283348	1.53628	0.225139	0.0268727	1.1639	1.73444	-0.184301	0.951316	1.26679	0.950786	2.33358	1.36305	ambiguous	ambiguous	upregulated	ambiguous	ambiguous	upregulated	upregulated	cannot_count	upregulated	upregulated	upregulated	upregulated	upregulated	ENSG00000260924	LINC01311	long intergenic non-protein coding RNA 1311 [Source:HGNC Symbol;Acc:HGNC:50503]	NA	22	19158908	19160352	1	antisense
291	101.186	0.4049	0.239169	0.608646	0.0269535	-0.0202176	0.386658	1.10826	-0.0506661	0.562032	0.748707	0.644446	1.16536	0.607134	ambiguous	cannot_count	ambiguous	cannot_count	cannot_count	ambiguous	upregulated	cannot_count	ambiguous	unchanged	ambiguous	upregulated	ambiguous	ENSG00000261005	ENSG00000261005	NA	NA	17	36858705	36861000	1	lincRNA
292	169.921	0.159621	-0.498603	0.220998	0.180128	0.190547	0.471698	1.01347	0.103708	0.463753	0.621628	0.27227	0.713794	0.258413	ambiguous	ambiguous	ambiguous	cannot_count	ambiguous	ambiguous	upregulated	cannot_count	ambiguous	ambiguous	ambiguous	ambiguous	ambiguous	ENSG00000261061	ENSG00000261061	novel transcript	NA	16	81064375	81065090	1	sense_intronic
293	220.463	0.0826982	0.112391	1.44287	0.110385	-0.0488305	1.01309	1.34328	-0.12236	0.963013	1.0178	1.11645	1.73583	1.25086	ambiguous	ambiguous	upregulated	cannot_count	ambiguous	upregulated	upregulated	cannot_count	upregulated	upregulated	upregulated	upregulated	upregulated	ENSG00000261220	ENSG00000261220	novel transcript	NA	8	134585426	134586104	1	lincRNA
294	24.0322	0.271492	-0.0140984	0.249844	0.0376019	NA	1.08034	0.895835	NA	0.0980578	0.366508	0.119048	0.809537	0.089969	ambiguous	cannot_count	ambiguous	cannot_count	cannot_count	upregulated	upregulated	cannot_count	cannot_count	ambiguous	cannot_count	unchanged	cannot_count	ENSG00000261334	ENSG00000261334	novel transcript	NA	9	132242884	132244817	-1	lincRNA
295	201.037	0.262581	0.112427	1.06694	0.0878671	-0.274039	1.02353	1.29919	-0.200345	0.301929	1.026	0.749128	2.16729	0.758083	ambiguous	ambiguous	upregulated	cannot_count	cannot_count	upregulated	upregulated	cannot_count	ambiguous	upregulated	ambiguous	upregulated	unchanged	ENSG00000261431	ENSG00000261431	novel transcript, antisense to DHX35	NA	20	37590568	37590754	-1	antisense
296	157.702	0.271987	0.213743	0.772188	-0.0336142	-0.229848	0.310321	1.01607	-0.15448	0.441108	0.643797	0.785925	1.45285	0.72475	ambiguous	ambiguous	ambiguous	cannot_count	cannot_count	ambiguous	upregulated	cannot_count	ambiguous	ambiguous	ambiguous	upregulated	ambiguous	ENSG00000261526	ENSG00000261526	novel transcript	NA	19	1874881	1876168	-1	lincRNA
297	560.874	0.736815	-0.404734	-0.100231	-0.0734155	-0.380788	0.692249	1.28071	0.0982862	0.180078	1.25679	0.554703	1.09273	0.0551704	unchanged	ambiguous	ambiguous	ambiguous	ambiguous	unchanged	upregulated	cannot_count	ambiguous	upregulated	ambiguous	upregulated	ambiguous	ENSG00000261824	LINC00662	long intergenic non-protein coding RNA 662 [Source:HGNC Symbol;Acc:HGNC:27122]	148189	19	28175488	28284848	-1	lincRNA
298	244.714	0.282402	-0.182511	0.647363	0.462486	-0.152786	1.39375	1.24572	0.218423	0.408479	0.464002	0.593776	0.739598	0.0576049	ambiguous	ambiguous	ambiguous	ambiguous	ambiguous	upregulated	upregulated	cannot_count	ambiguous	ambiguous	ambiguous	unchanged	ambiguous	ENSG00000261959	ENSG00000261959	novel transcript, antisense to SGCA	NA	17	48240884	48242677	-1	antisense
299	224.414	0.578918	-0.131063	0.104068	0.0689655	0.0163398	1.26252	0.981698	0.036475	0.558478	0.730305	0.62798	0.931942	0.522355	ambiguous	ambiguous	ambiguous	cannot_count	ambiguous	upregulated	upregulated	cannot_count	ambiguous	unchanged	ambiguous	upregulated	ambiguous	ENSG00000262001	DLGAP1-AS2	DLGAP1 antisense RNA 2 [Source:HGNC Symbol;Acc:HGNC:28146]	NA	18	3602998	3608334	1	antisense
300	154.901	0.707138	0.262604	0.319858	0.222688	-0.0305206	0.739224	1.14049	-0.156336	0.649527	0.626783	0.737602	1.67764	0.985962	unchanged	ambiguous	ambiguous	cannot_count	cannot_count	ambiguous	upregulated	cannot_count	ambiguous	ambiguous	ambiguous	upregulated	upregulated	ENSG00000262049	ENSG00000262049	novel transcript, antisense to HGS	NA	17	79668354	79670330	-1	antisense
301	74.7182	0.133245	-0.366037	0.624166	0.149365	-0.0120045	0.482481	1.42002	0.0203473	0.188594	0.548375	0.236329	1.23953	0.128183	ambiguous	cannot_count	ambiguous	cannot_count	cannot_count	ambiguous	upregulated	cannot_count	ambiguous	ambiguous	ambiguous	upregulated	ambiguous	ENSG00000263235	ENSG00000263235	novel transcript, sense overlapping TRAP1	NA	16	3700637	3701704	-1	sense_overlapping
302	75.1596	0.275819	0.112404	0.58893	0.0303594	-0.00799889	0.971766	1.09488	0.0169371	0.621681	0.648155	0.706956	0.955465	0.543639	ambiguous	cannot_count	ambiguous	cannot_count	cannot_count	upregulated	upregulated	cannot_count	ambiguous	ambiguous	ambiguous	upregulated	ambiguous	ENSG00000263412	NFE2L1-DT	NFE2L1 divergent transcript [Source:HGNC Symbol;Acc:HGNC:54812]	NA	17	46122503	46125435	-1	processed_transcript
303	34.5722	0.0483578	-0.152223	0.846278	0.040978	0.00311741	0.996265	1.13162	0.0190574	0.403435	0.566586	0.445816	0.668664	0.246558	ambiguous	cannot_count	unchanged	cannot_count	cannot_count	upregulated	upregulated	cannot_count	ambiguous	unchanged	ambiguous	unchanged	ambiguous	ENSG00000263884	ENSG00000263884	novel transcript	NA	18	268148	270278	1	lincRNA
304	462.467	2.0384	0.231701	0.649517	0.67795	0.860838	0.988658	3.08021	1.09477	1.86248	1.64237	0.99289	0.842488	0.339066	upregulated	cannot_count	unchanged	cannot_count	upregulated	upregulated	upregulated	cannot_count	upregulated	upregulated	upregulated	unchanged	ambiguous	ENSG00000263934	SNORD3A	small nucleolar RNA, C/D box 3A [Source:HGNC Symbol;Acc:HGNC:33189]	NA	17	19091329	19092027	1	lincRNA
305	979.112	0.342933	-0.553477	-1.37924	0.681781	-0.176808	1.27661	1.11134	0.5499	0.359466	0.338084	0.516674	0.291404	-0.27973	ambiguous	ambiguous	downregulated	unchanged	ambiguous	upregulated	upregulated	unchanged	ambiguous	ambiguous	ambiguous	ambiguous	ambiguous	ENSG00000264229	RNU4ATAC	RNA, U4atac small nuclear (U12-dependent splicing) [Source:HGNC Symbol;Acc:HGNC:34016]	100151683	2	122288457	122288583	1	snRNA
306	69.9987	1.52923	0.00540785	-0.377615	0.15447	-0.018976	2.27284	1.88045	0.0499585	0.324772	0.994686	0.445303	1.04886	0.134994	upregulated	cannot_count	ambiguous	cannot_count	cannot_count	upregulated	upregulated	cannot_count	ambiguous	upregulated	unchanged	upregulated	ambiguous	ENSG00000265185	SNORD3B-1	small nucleolar RNA, C/D box 3B-1 [Source:HGNC Symbol;Acc:HGNC:10168]	NA	17	18965225	18965807	1	lincRNA
308	201.115	0.0363739	-0.153857	2.18366	0.017122	0.24861	0.915658	2.49357	0.0426539	1.19683	2.10773	0.807524	2.20423	1.04975	ambiguous	cannot_count	upregulated	cannot_count	cannot_count	upregulated	upregulated	cannot_count	upregulated	upregulated	ambiguous	upregulated	upregulated	ENSG00000266983	ENSG00000266983	novel transcript, antisense to RFX2	100128568	19	5978414	6020374	1	antisense
309	64.4712	0.235864	-0.0944221	0.533221	0.0446588	-0.0703377	0.627468	1.11231	-0.0057297	0.256857	0.728484	0.36974	0.982163	0.236103	ambiguous	cannot_count	ambiguous	cannot_count	cannot_count	ambiguous	upregulated	cannot_count	ambiguous	unchanged	ambiguous	upregulated	ambiguous	ENSG00000268129	ENSG00000268129	novel transcript	NA	3	142719749	142720309	-1	lincRNA
310	721.832	0.403712	0.288135	0.840159	0.495238	-0.0883481	0.62123	0.994034	0.163622	0.582469	0.348541	0.709886	0.727818	0.377812	ambiguous	ambiguous	unchanged	ambiguous	ambiguous	ambiguous	upregulated	cannot_count	ambiguous	ambiguous	ambiguous	unchanged	ambiguous	ENSG00000268388	FENDRR	FOXF1 adjacent non-coding developmental regulatory RNA [Source:HGNC Symbol;Acc:HGNC:43894]	400550	16	86508135	86542705	-1	lincRNA
311	62.5171	0.064323	0.0926721	0.956376	-0.00699697	-0.0592201	0.257457	0.86377	-0.0543402	-0.017808	0.671636	0.0408902	1.03904	0.0818575	ambiguous	cannot_count	upregulated	cannot_count	cannot_count	ambiguous	upregulated	cannot_count	ambiguous	unchanged	ambiguous	upregulated	ambiguous	ENSG00000268397	ENSG00000268397	NA	NA	5	180682720	180684578	1	protein_coding
312	108.215	0.643979	0.10813	0.77487	0.0013061	-0.0114826	0.828367	1.77877	0.0274767	0.548349	0.263305	0.631605	1.38916	0.398348	unchanged	cannot_count	unchanged	cannot_count	cannot_count	unchanged	upregulated	cannot_count	ambiguous	ambiguous	ambiguous	upregulated	ambiguous	ENSG00000268403	ENSG00000268403	novel transcript, antisense to ZNF143	644656	11	9481747	9482010	-1	protein_coding
313	65.0271	0.246743	0.064745	0.968638	0.0399317	0.0881772	0.659821	1.47073	0.00141621	0.645276	0.856843	0.425175	1.2803	0.550252	ambiguous	cannot_count	upregulated	cannot_count	cannot_count	unchanged	upregulated	cannot_count	ambiguous	upregulated	ambiguous	upregulated	ambiguous	ENSG00000268678	ENSG00000268678	novel transcript, antisense to ZNF304	NA	19	57862216	57863380	-1	antisense
314	57.4265	0.0268615	-0.0638134	0.744627	0.386033	0.00353585	0.592924	0.969561	0.112892	0.197439	0.0912212	0.179172	0.482267	-0.0336665	ambiguous	cannot_count	ambiguous	cannot_count	cannot_count	ambiguous	upregulated	cannot_count	ambiguous	ambiguous	ambiguous	ambiguous	ambiguous	ENSG00000268707	ENSG00000268707	novel transcript	NA	9	131932713	131933219	1	lincRNA
315	124.327	0.423471	-0.167496	0.565607	-0.0509072	-0.0338178	1.17679	1.54465	-0.000420978	0.50229	1.29547	0.579193	1.40193	0.451292	ambiguous	cannot_count	ambiguous	cannot_count	cannot_count	upregulated	upregulated	cannot_count	ambiguous	upregulated	ambiguous	upregulated	ambiguous	ENSG00000269089	ENSG00000269089	NA	NA	11	61735453	61736755	1	protein_coding
316	169.715	0.133704	0.266558	1.15818	0.0678001	-0.176315	0.583969	0.966607	-0.216113	0.864659	0.699281	1.16498	1.65106	1.33777	ambiguous	ambiguous	upregulated	cannot_count	cannot_count	ambiguous	upregulated	cannot_count	ambiguous	unchanged	upregulated	upregulated	upregulated	ENSG00000269246	ENSG00000269246	novel transcript	NA	19	39832413	39832585	-1	lincRNA
317	139.95	0.459863	-0.0184438	0.511733	0.220857	-0.288539	0.698141	1.21694	0.00816964	0.182707	0.630105	0.609786	1.05889	0.145079	ambiguous	ambiguous	ambiguous	cannot_count	cannot_count	ambiguous	upregulated	cannot_count	ambiguous	ambiguous	ambiguous	upregulated	ambiguous	ENSG00000269337	ENSG00000269337	NA	NA	9	70646589	70648956	1	protein_coding
318	459.68	-0.0225685	-0.499841	0.607226	-0.0706695	0.00103063	0.687295	1.12573	-0.121496	0.403704	1.13454	0.428163	1.36206	0.582217	ambiguous	ambiguous	unchanged	ambiguous	ambiguous	unchanged	upregulated	cannot_count	ambiguous	upregulated	ambiguous	upregulated	ambiguous	ENSG00000269609	RPARP-AS1	RPARP antisense RNA 1 [Source:HGNC Symbol;Acc:HGNC:45238]	100505761	10	104209574	104220863	1	processed_transcript
319	72.9268	0.372563	0.155465	0.536428	0.00433741	-0.131926	0.672398	1.08472	-0.0442225	0.485253	0.834778	0.787826	1.14685	0.529706	ambiguous	cannot_count	ambiguous	cannot_count	cannot_count	ambiguous	upregulated	cannot_count	ambiguous	unchanged	ambiguous	upregulated	ambiguous	ENSG00000269814	ENSG00000269814	NA	NA	19	49016464	49016917	-1	lincRNA
320	50.149	0.0893401	-0.0677338	0.730136	0.0839769	0.158622	0.426992	1.0902	-0.0511838	0.259003	0.600189	0.0412314	1.34359	0.372237	ambiguous	cannot_count	ambiguous	cannot_count	cannot_count	ambiguous	upregulated	cannot_count	ambiguous	ambiguous	ambiguous	upregulated	ambiguous	ENSG00000269894	ENSG00000269894	novel transcript, sense intronic to CRELD1	NA	3	9977390	9977942	1	sense_intronic
321	329.303	0.700051	-0.108758	-0.071069	0.0738319	-0.115628	1.26498	0.914476	-0.192959	0.288722	0.715356	0.419106	1.29329	0.570823	unchanged	ambiguous	ambiguous	ambiguous	ambiguous	upregulated	upregulated	cannot_count	ambiguous	unchanged	ambiguous	upregulated	ambiguous	ENSG00000269939	PCF11-AS1	PCF11 antisense RNA 1 [Source:HGNC Symbol;Acc:HGNC:52263]	NA	11	82896563	82898078	-1	lincRNA
322	24.5033	0.257843	0.0180448	0.346673	0.094282	0.249795	0.318301	0.921451	-0.000326266	0.201395	0.441749	-0.133611	0.841393	0.18841	unchanged	cannot_count	ambiguous	cannot_count	cannot_count	ambiguous	upregulated	cannot_count	ambiguous	ambiguous	ambiguous	unchanged	cannot_count	ENSG00000269951	ENSG00000269951	novel transcript, sense intronic to TSPAN3	NA	15	77359996	77360667	-1	sense_intronic
323	38.9631	0.283457	-0.139362	0.325738	0.0522348	0.0346957	0.855016	1.24755	-0.0116716	0.0446565	0.715876	-0.0153589	1.23717	0.0638395	ambiguous	cannot_count	ambiguous	cannot_count	cannot_count	upregulated	upregulated	cannot_count	cannot_count	unchanged	cannot_count	upregulated	cannot_count	ENSG00000269959	SPACA6P-AS	SPACA6P antisense RNA [Source:HGNC Symbol;Acc:HGNC:49383]	102238594	19	52188616	52196709	-1	lincRNA
324	217.301	0.477898	0.316237	0.663104	0.410185	-0.082819	0.759068	1.01247	-0.174035	0.465912	0.334746	0.595144	1.42866	0.755196	ambiguous	ambiguous	ambiguous	ambiguous	ambiguous	unchanged	upregulated	cannot_count	ambiguous	ambiguous	ambiguous	upregulated	ambiguous	ENSG00000270012	ENSG00000270012	novel transcript	NA	X	49129517	49132231	1	lincRNA
325	133.242	1.09177	-0.0242193	0.00302456	0.880439	0.113642	1.45035	1.60063	0.0666846	0.1511	-0.10183	0.0415432	1.28946	0.0273959	upregulated	cannot_count	ambiguous	cannot_count	cannot_count	upregulated	upregulated	cannot_count	ambiguous	ambiguous	ambiguous	upregulated	ambiguous	ENSG00000270066	ENSG00000270066	small Cajal body-specific RNA 2	NA	1	109642815	109643241	1	lincRNA
326	249.649	2.22593	0.0986327	-0.124016	0.621975	0.0241476	0.972305	2.28459	0.267539	1.02226	0.881006	0.807429	1.39858	0.467165	upregulated	cannot_count	ambiguous	cannot_count	cannot_count	upregulated	upregulated	cannot_count	upregulated	upregulated	ambiguous	upregulated	ambiguous	ENSG00000270103	ENSG00000270103	RNA, U11 small nuclear	NA	1	28975112	28975245	1	lincRNA
327	39.3811	0.0273598	-0.511927	0.15872	-0.0510267	-0.0727365	0.231349	0.947752	-0.0329869	0.207327	0.825653	0.324623	1.0458	0.270409	ambiguous	cannot_count	ambiguous	cannot_count	cannot_count	ambiguous	upregulated	cannot_count	ambiguous	unchanged	ambiguous	upregulated	ambiguous	ENSG00000270130	ENSG00000270130	novel transcript, sense intronic to CCDC92	NA	12	124445264	124445791	-1	sense_intronic
328	45.4072	0.0691493	0.0121713	0.995756	0.125576	-0.0241013	0.794645	1.09909	0.056186	0.279917	0.321922	0.270873	0.667985	0.108522	ambiguous	cannot_count	upregulated	cannot_count	cannot_count	unchanged	upregulated	cannot_count	ambiguous	ambiguous	ambiguous	ambiguous	ambiguous	ENSG00000270419	CAHM	colon adenocarcinoma hypermethylated [Source:HGNC Symbol;Acc:HGNC:42860]	100526820	6	163834097	163834992	-1	lincRNA
329	42.9705	0.476644	-0.000916564	0.0354954	0.0654017	0.0913953	0.895125	1.03581	0.00520039	0.263227	0.628292	0.158992	0.13615	0.159004	unchanged	cannot_count	ambiguous	cannot_count	cannot_count	upregulated	upregulated	cannot_count	ambiguous	unchanged	ambiguous	ambiguous	ambiguous	ENSG00000270638	ENSG00000270638	novel transcript	NA	6	146056706	146058354	1	lincRNA
330	132.171	0.570301	0.323957	0.417898	0.130285	-0.410701	0.378187	0.909818	-0.0877912	-0.241938	0.489343	0.207705	1.14799	-0.0682015	ambiguous	ambiguous	ambiguous	cannot_count	cannot_count	ambiguous	upregulated	cannot_count	ambiguous	ambiguous	ambiguous	upregulated	ambiguous	ENSG00000271122	ENSG00000271122	novel transcript	101930085	7	35734824	35739023	1	antisense
331	365.807	0.611178	0.474843	0.883857	-0.0359216	-0.262003	1.3862	1.15704	-0.129398	0.323326	0.976974	0.656588	1.43217	0.531634	ambiguous	ambiguous	upregulated	ambiguous	ambiguous	upregulated	upregulated	cannot_count	ambiguous	upregulated	ambiguous	upregulated	ambiguous	ENSG00000271576	ENSG00000271576	novel transcript	NA	1	84542014	84543614	-1	lincRNA
332	55.8188	0.0398385	-0.16457	0.934016	0.0508543	-0.0162194	0.819091	1.10581	0.037337	0.235555	0.744432	0.286936	0.940935	0.143763	ambiguous	cannot_count	upregulated	cannot_count	cannot_count	unchanged	upregulated	cannot_count	ambiguous	unchanged	ambiguous	upregulated	ambiguous	ENSG00000271659	ENSG00000271659	novel transcript, antisense to PTCH1	NA	9	98276327	98276802	1	antisense
333	130.566	2.24497	0.45111	-0.759745	0.13996	-0.129963	1.15084	1.28704	0.0646851	0.244112	0.825295	0.432778	1.0272	0.119751	upregulated	cannot_count	unchanged	cannot_count	cannot_count	upregulated	upregulated	cannot_count	ambiguous	unchanged	ambiguous	upregulated	ambiguous	ENSG00000271852	SNORD11B	small nucleolar RNA, C/D box 11B [Source:HGNC Symbol;Acc:HGNC:33571]	NA	2	203156055	203156144	1	snoRNA
334	51.3256	0.0231549	-0.0888639	0.878312	0.0369472	-0.0195367	0.520418	0.96455	-0.047548	0.45642	0.491833	0.588766	1.203	0.581524	ambiguous	cannot_count	upregulated	cannot_count	cannot_count	ambiguous	upregulated	cannot_count	ambiguous	ambiguous	ambiguous	upregulated	ambiguous	ENSG00000271855	ENSG00000271855	novel transcript	NA	2	9696028	9696904	1	lincRNA
335	91.4426	0.188747	0.185946	1.23587	0.0569062	-0.0509096	0.574085	1.27714	-0.0238167	0.139419	0.881779	0.231099	1.34835	0.186576	ambiguous	cannot_count	upregulated	cannot_count	cannot_count	ambiguous	upregulated	cannot_count	ambiguous	upregulated	ambiguous	upregulated	ambiguous	ENSG00000271857	ENSG00000271857	novel transcript, antisense to RUNX2	NA	6	45388816	45389742	-1	antisense
336	122.658	0.248511	-0.172802	0.730157	0.154226	0.344313	1.04821	1.37846	-0.0321012	0.825082	0.741738	0.479731	1.49911	0.905764	ambiguous	cannot_count	ambiguous	cannot_count	cannot_count	upregulated	upregulated	cannot_count	ambiguous	unchanged	ambiguous	upregulated	upregulated	ENSG00000271918	ENSG00000271918	novel transcript, antisense to COMMD10	NA	5	115419504	115421113	-1	antisense
337	99.6051	0.463632	-0.239	0.126322	0.356818	0.0909959	1.01213	1.17694	0.0129218	0.185408	0.374945	0.0800667	0.860339	0.131981	ambiguous	cannot_count	ambiguous	cannot_count	cannot_count	upregulated	upregulated	cannot_count	ambiguous	ambiguous	ambiguous	upregulated	ambiguous	ENSG00000272006	ENSG00000272006	eyes shut homolog (Drosophila) 9 (EYS) pseudogene	NA	17	62947616	62947727	-1	pseudogene
338	115.573	0.333008	0.279991	1.22825	0.0140472	-0.0411641	1.00233	1.08172	0.0231604	0.617091	0.8863	0.908308	1.13975	0.668065	ambiguous	cannot_count	upregulated	cannot_count	cannot_count	upregulated	upregulated	cannot_count	ambiguous	upregulated	upregulated	upregulated	ambiguous	ENSG00000272057	ENSG00000272057	novel transcript	NA	5	14872441	14872822	1	lincRNA
339	85.4215	0.127629	0.240218	1.19075	0.23813	0.0562231	0.447524	0.977216	0.0952703	0.283367	0.379478	0.241984	0.619634	0.0825946	ambiguous	cannot_count	upregulated	cannot_count	cannot_count	ambiguous	upregulated	cannot_count	ambiguous	ambiguous	ambiguous	ambiguous	ambiguous	ENSG00000272088	ENSG00000272088	novel transcript	NA	1	3403810	3404191	1	lincRNA
340	225.485	0.33174	0.395087	0.91581	-0.360077	-0.472617	0.559158	0.990785	-0.126925	0.466348	1.43394	1.08989	1.28152	0.671182	ambiguous	ambiguous	upregulated	cannot_count	ambiguous	ambiguous	upregulated	cannot_count	ambiguous	upregulated	upregulated	upregulated	ambiguous	ENSG00000272277	ENSG00000272277	novel transcript, antisense to RIPK1	NA	6	3068279	3069128	-1	antisense
341	27.3553	0.304718	-0.250945	-0.029312	0.194583	0.089461	0.93424	1.04226	0.0399975	0.113061	0.179163	-0.0201954	0.709001	0.00236619	ambiguous	cannot_count	ambiguous	cannot_count	cannot_count	upregulated	upregulated	cannot_count	cannot_count	ambiguous	ambiguous	unchanged	cannot_count	ENSG00000272288	ENSG00000272288	novel transcript, antisense to C6orf106	101929243	6	34664094	34665247	1	antisense
342	338.082	0.352911	0.285102	1.085	0.121632	0.201693	0.605236	1.16324	-0.0567802	0.24689	0.874943	0.066017	1.29471	0.333954	ambiguous	ambiguous	upregulated	ambiguous	ambiguous	ambiguous	upregulated	cannot_count	ambiguous	upregulated	ambiguous	upregulated	ambiguous	ENSG00000272335	ENSG00000272335	novel transcript	NA	5	44826178	44828694	1	lincRNA
343	45.1526	0.484538	0.0242292	0.335683	-0.0213505	-0.00979245	0.520874	1.41078	-0.0116716	0.208674	1.1005	0.267849	1.40392	0.204154	unchanged	cannot_count	ambiguous	cannot_count	cannot_count	unchanged	upregulated	cannot_count	ambiguous	upregulated	ambiguous	upregulated	cannot_count	ENSG00000272426	ENSG00000272426	novel transcript	NA	1	17230834	17231271	-1	lincRNA
344	331.939	0.808568	0.503319	0.412423	0.0453432	-0.235146	0.28977	0.868626	-0.246237	0.0200917	0.760652	0.293263	1.52618	0.452974	unchanged	ambiguous	ambiguous	ambiguous	ambiguous	ambiguous	upregulated	cannot_count	ambiguous	unchanged	ambiguous	upregulated	ambiguous	ENSG00000272452	ENSG00000272452	NA	NA	3	40507957	40510078	1	lincRNA
345	160.02	0.184821	-0.24634	0.51772	0.377912	0.010153	0.637474	1.04671	0.0122794	0.281871	0.325778	0.29758	0.993733	0.251768	ambiguous	ambiguous	ambiguous	cannot_count	cannot_count	ambiguous	upregulated	cannot_count	ambiguous	ambiguous	ambiguous	upregulated	ambiguous	ENSG00000272455	MRPL20-DT	MRPL20 divergent transcript [Source:HGNC Symbol;Acc:HGNC:54814]	NA	1	1344476	1345998	1	lincRNA
346	32.6291	0.236239	-0.0119208	0.257904	-0.0120704	0.0124072	0.438841	0.905393	0.0190796	0.0975284	0.544734	0.0999274	0.632169	0.0362827	ambiguous	cannot_count	ambiguous	cannot_count	cannot_count	ambiguous	upregulated	cannot_count	ambiguous	unchanged	ambiguous	ambiguous	ambiguous	ENSG00000272524	ENSG00000272524	NA	NA	2	10260861	10261192	1	lincRNA
347	157.177	0.210521	-0.24612	0.442432	0.189415	0.120488	0.604732	1.04827	0.0539966	-0.0430152	0.564485	-0.191674	0.855601	-0.136822	ambiguous	ambiguous	ambiguous	cannot_count	ambiguous	ambiguous	upregulated	cannot_count	ambiguous	ambiguous	ambiguous	upregulated	ambiguous	ENSG00000272599	ENSG00000272599	novel transcript to NUDT13	NA	10	74884331	74885163	-1	antisense
348	66.0879	0.145525	-0.151376	0.708907	0.113741	0.365648	0.872121	1.24471	0.000156499	0.17776	0.609972	-0.271553	1.1116	0.15877	ambiguous	cannot_count	ambiguous	cannot_count	cannot_count	upregulated	upregulated	cannot_count	ambiguous	ambiguous	ambiguous	upregulated	ambiguous	ENSG00000272631	ENSG00000272631	novel transcript, antisense to BMPR1A	NA	10	88509511	88516055	-1	antisense
349	61.4197	-0.217374	-0.380437	1.15957	-0.00703773	-0.0345612	0.405706	1.2132	-0.00407873	0.130151	0.0765199	0.189655	1.01749	0.120893	ambiguous	cannot_count	upregulated	cannot_count	cannot_count	ambiguous	upregulated	cannot_count	ambiguous	ambiguous	ambiguous	upregulated	ambiguous	ENSG00000272662	ENSG00000272662	novel transcript	NA	3	119216525	119217028	-1	lincRNA
350	62.8968	0.381749	0.052087	0.541509	0.0134121	0.319157	0.886952	1.19814	0.00734077	0.297605	0.95373	-0.0796786	1.15546	0.277115	ambiguous	cannot_count	ambiguous	cannot_count	cannot_count	upregulated	upregulated	cannot_count	ambiguous	upregulated	ambiguous	upregulated	ambiguous	ENSG00000272716	ENSG00000272716	novel transcript	NA	2	32390115	32390826	-1	lincRNA
351	114.305	0.0981439	-0.342967	0.543356	0.0348765	-0.144409	0.823429	1.12007	-0.0525393	0.238188	0.904328	0.480978	1.34695	0.356482	ambiguous	ambiguous	ambiguous	cannot_count	cannot_count	unchanged	upregulated	cannot_count	ambiguous	upregulated	ambiguous	upregulated	ambiguous	ENSG00000272758	ENSG00000272758	novel transcript, antisense to KPNA1	NA	3	122135054	122162027	1	antisense
352	80.2376	0.0106986	-0.581683	0.297801	0.0769402	-0.0415122	0.901385	1.07835	0.0618901	0.305656	0.581407	0.413277	0.765444	0.152825	ambiguous	ambiguous	ambiguous	cannot_count	cannot_count	upregulated	upregulated	cannot_count	ambiguous	ambiguous	ambiguous	ambiguous	ambiguous	ENSG00000272769	ENSG00000272769	novel transcript	NA	2	133103189	133104870	-1	lincRNA
353	60.6611	0.0292555	-0.267278	0.502398	0.0409181	0.00250129	0.435541	0.891899	-0.00577879	0.284573	0.612754	0.33242	0.893422	0.291497	ambiguous	cannot_count	ambiguous	cannot_count	cannot_count	ambiguous	upregulated	cannot_count	ambiguous	ambiguous	ambiguous	upregulated	ambiguous	ENSG00000272787	ENSG00000272787	novel transcript	NA	22	24311400	24312062	1	lincRNA
354	276.692	-0.0105459	0.533127	2.30103	0.0991766	0.147591	0.54742	1.26419	-0.321878	0.702684	1.02104	0.578282	2.43149	1.49501	ambiguous	ambiguous	upregulated	cannot_count	ambiguous	ambiguous	upregulated	cannot_count	ambiguous	upregulated	ambiguous	upregulated	upregulated	ENSG00000272843	ENSG00000272843	novel transcript, antisense to POM121	NA	7	72394956	72395663	-1	antisense
355	47.048	0.13495	-0.0693817	0.650415	0.0588456	0.0415285	0.34195	1.00972	-0.0315346	0.232491	0.545125	0.211111	1.07983	0.269044	ambiguous	cannot_count	ambiguous	cannot_count	cannot_count	ambiguous	upregulated	cannot_count	ambiguous	ambiguous	ambiguous	upregulated	ambiguous	ENSG00000272853	ENSG00000272853	novel transcript	NA	10	14919687	14920685	-1	lincRNA
356	47.8414	0.0572592	-0.153956	0.665813	-0.0319307	0.113559	0.718149	0.894136	-0.0564971	0.276939	0.820068	0.18159	1.3157	0.424389	ambiguous	cannot_count	ambiguous	cannot_count	cannot_count	unchanged	upregulated	cannot_count	ambiguous	unchanged	ambiguous	upregulated	ambiguous	ENSG00000272854	ENSG00000272854	novel transcript, antisense to BCAP29	NA	7	107220002	107220502	-1	antisense
357	212.006	0.833406	-0.358263	-0.509498	0.195289	-0.123492	0.653744	0.993842	-0.0404768	0.0806369	0.596862	0.237266	0.991523	0.147969	unchanged	ambiguous	ambiguous	cannot_count	ambiguous	ambiguous	upregulated	cannot_count	ambiguous	ambiguous	ambiguous	upregulated	ambiguous	ENSG00000272994	ENSG00000272994	novel transcript	NA	2	105950484	105953932	-1	lincRNA
358	86.2617	0.211692	-0.0602389	0.97543	0.0966753	-0.0936186	0.826504	1.4341	0.0629393	0.257973	0.851547	0.438195	1.0949	0.116635	ambiguous	cannot_count	upregulated	cannot_count	cannot_count	unchanged	upregulated	cannot_count	ambiguous	upregulated	ambiguous	upregulated	ambiguous	ENSG00000273063	ENSG00000273063	novel transcript	NA	2	58468484	58468821	1	antisense
359	145.398	0.757141	0.194644	0.314503	0.171716	-0.108169	1.00724	1.19149	-0.102871	0.260617	0.755193	0.445965	1.58875	0.486135	unchanged	ambiguous	ambiguous	cannot_count	cannot_count	upregulated	upregulated	cannot_count	ambiguous	unchanged	ambiguous	upregulated	ambiguous	ENSG00000273066	ENSG00000273066	novel transcript	NA	9	139693675	139704494	1	processed_transcript
360	71.0854	0.336983	-0.114051	0.508694	-0.0110628	0.00130028	0.741591	1.17843	0.035191	0.500915	0.851793	0.638717	1.04579	0.431175	ambiguous	cannot_count	ambiguous	cannot_count	cannot_count	unchanged	upregulated	cannot_count	ambiguous	upregulated	ambiguous	upregulated	ambiguous	ENSG00000273204	ENSG00000273204	novel transcript, antisense to EXTL2	NA	1	101360484	101360912	1	antisense
361	46.3526	0.115963	-0.0772843	0.663655	0.0757435	-0.00673584	1.10342	1.06359	-0.0255319	0.190633	0.642568	0.223939	1.08597	0.21499	ambiguous	cannot_count	ambiguous	cannot_count	cannot_count	upregulated	upregulated	cannot_count	ambiguous	ambiguous	ambiguous	upregulated	ambiguous	ENSG00000273210	ENSG00000273210	novel transcript, antisense to DYRK1A	NA	21	38737779	38738234	-1	antisense
362	165.545	2.70369	-0.046784	-0.481673	0.170632	0.0117594	2.00185	2.81652	0.0833428	1.28939	1.63898	1.44518	1.93188	0.813871	upregulated	cannot_count	ambiguous	cannot_count	cannot_count	upregulated	upregulated	cannot_count	upregulated	upregulated	upregulated	upregulated	unchanged	ENSG00000273338	ENSG00000273338	novel transcript, antisense to DNAJB4	NA	1	78470030	78470238	-1	antisense

## Sheet: RDvsC_UP_whole.csv
	control_vs_RRP6DIS3KD_baseMean	hp_control_vs_hp_RRP6DIS3KD_log2FoldChange	hp_control_vs_control_log2FoldChange	hp_RRP6DIS3KD_vs_RRP6DIS3KD_log2FoldChange	control_vs_DIS3KD_log2FoldChange	control_vs_MPP6KD_log2FoldChange	control_vs_MTR4KD_log2FoldChange	control_vs_RRP6DIS3KD_log2FoldChange	control_vs_RRP6KD_log2FoldChange	control_vs_RRP6MPP6KD_log2FoldChange	DIS3KD_vs_RRP6DIS3KD_log2FoldChange	MPP6KD_vs_RRP6MPP6KD_log2FoldChange	RRP6KD_vs_RRP6DIS3KD_log2FoldChange	RRP6KD_vs_RRP6MPP6KD_log2FoldChange	hp_control_vs_hp_RRP6DIS3KD_regulation	hp_control_vs_control_regulation	hp_RRP6DIS3KD_vs_RRP6DIS3KD_regulation	control_vs_DIS3KD_regulation	control_vs_MPP6KD_regulation	control_vs_MTR4KD_regulation	control_vs_RRP6DIS3KD_regulation	control_vs_RRP6KD_regulation	control_vs_RRP6MPP6KD_regulation	DIS3KD_vs_RRP6DIS3KD_regulation	MPP6KD_vs_RRP6MPP6KD_regulation	RRP6KD_vs_RRP6DIS3KD_regulation	RRP6KD_vs_RRP6MPP6KD_regulation	ensembl_gene_id	hgnc_symbol	description	entrezgene_id	chromosome_name	start_position	end_position	strand	gene_biotype
1	2914.82	0.524491	-0.207815	0.41223	0.708709	0.291353	0.863091	1.21631	0.267634	0.457514	0.415113	0.199512	0.897833	0.189908	unchanged	ambiguous	ambiguous	unchanged	ambiguous	upregulated	upregulated	ambiguous	ambiguous	ambiguous	ambiguous	upregulated	ambiguous	ENSG00000004455	AK2	adenylate kinase 2 [Source:HGNC Symbol;Acc:HGNC:362]	204	1	33473585	33546597	-1	protein_coding
2	92.0213	0.230069	-0.244729	0.272038	-0.0655622	0.068154	0.969736	0.965399	-0.0579267	0.540836	0.90576	0.448829	1.00768	0.570331	ambiguous	ambiguous	ambiguous	cannot_count	cannot_count	upregulated	upregulated	cannot_count	ambiguous	upregulated	ambiguous	upregulated	ambiguous	ENSG00000054938	CHRDL2	chordin like 2 [Source:HGNC Symbol;Acc:HGNC:24168]	25884	11	74407474	74442430	-1	protein_coding
3	9612.66	0.559834	-0.0382795	0.416099	0.347109	0.307599	0.518643	1.04003	0.195097	0.123808	0.640983	-0.154569	0.829264	-0.0609623	unchanged	ambiguous	ambiguous	unchanged	unchanged	unchanged	upregulated	ambiguous	ambiguous	unchanged	ambiguous	unchanged	ambiguous	ENSG00000071082	RPL31	ribosomal protein L31 [Source:HGNC Symbol;Acc:HGNC:10334]	6160	2	101618177	101640494	1	protein_coding
4	83.0109	0.123379	-0.329079	0.428007	0.0863204	0.12314	0.578864	1.08468	0.0487005	0.176825	0.719783	0.0422981	0.884616	0.0699071	ambiguous	cannot_count	ambiguous	cannot_count	cannot_count	ambiguous	upregulated	cannot_count	ambiguous	unchanged	ambiguous	upregulated	ambiguous	ENSG00000078804	TP53INP2	tumor protein p53 inducible nuclear protein 2 [Source:HGNC Symbol;Acc:HGNC:16104]	58476	20	33292094	33301243	1	protein_coding
5	1572.23	0.22427	-0.40559	0.230769	0.325891	0.456053	0.448739	0.908234	0.181331	0.446383	0.509552	0.0589739	0.68064	0.266244	ambiguous	ambiguous	ambiguous	ambiguous	unchanged	ambiguous	upregulated	ambiguous	ambiguous	unchanged	ambiguous	unchanged	ambiguous	ENSG00000084623	EIF3I	eukaryotic translation initiation factor 3 subunit I [Source:HGNC Symbol;Acc:HGNC:3272]	8668	1	32687529	32697205	1	protein_coding
6	7543.01	0.574669	-0.193716	0.214337	0.403412	0.437479	0.42802	1.03908	0.195608	0.0962629	0.584617	-0.294924	0.833899	-0.0894047	unchanged	ambiguous	ambiguous	unchanged	unchanged	ambiguous	upregulated	ambiguous	ambiguous	unchanged	ambiguous	unchanged	ambiguous	ENSG00000089009	RPL6	ribosomal protein L6 [Source:HGNC Symbol;Acc:HGNC:10362]	6128	12	112842994	112856642	-1	protein_coding
7	1189.15	0.379518	-0.0935964	0.321515	0.151002	0.464066	0.35473	0.883783	0.0104639	0.737058	0.622771	0.316164	0.860038	0.722755	ambiguous	ambiguous	ambiguous	ambiguous	unchanged	ambiguous	upregulated	ambiguous	ambiguous	unchanged	ambiguous	upregulated	ambiguous	ENSG00000089248	ERP29	endoplasmic reticulum protein 29 [Source:HGNC Symbol;Acc:HGNC:13799]	10961	12	112451120	112461255	1	protein_coding
8	6063.21	0.307043	0.151057	0.884709	0.419527	0.0763675	0.424239	1.06649	0.0570504	-0.251358	0.585662	-0.325313	1.00605	-0.297581	ambiguous	ambiguous	upregulated	unchanged	ambiguous	ambiguous	upregulated	ambiguous	ambiguous	unchanged	ambiguous	upregulated	ambiguous	ENSG00000096746	HNRNPH3	heterogeneous nuclear ribonucleoprotein H3 [Source:HGNC Symbol;Acc:HGNC:5043]	3189	10	70090931	70102948	1	protein_coding
9	2985.82	0.537794	0.265029	0.557715	0.482658	0.349728	0.648934	0.905741	0.281233	-0.0452419	0.359018	-0.0928037	0.584614	-0.0808186	unchanged	ambiguous	unchanged	unchanged	unchanged	unchanged	upregulated	ambiguous	ambiguous	ambiguous	ambiguous	unchanged	ambiguous	ENSG00000100823	APEX1	apurinic/apyrimidinic endodeoxyribonuclease 1 [Source:HGNC Symbol;Acc:HGNC:587]	328	14	20923350	20925927	1	protein_coding
10	737.664	0.57676	-0.408332	-0.0698467	0.605911	0.0282957	0.565965	1.0448	0.294508	0.313324	0.237467	0.29619	0.574893	-0.0554353	unchanged	ambiguous	ambiguous	unchanged	ambiguous	ambiguous	upregulated	ambiguous	ambiguous	ambiguous	ambiguous	unchanged	ambiguous	ENSG00000102103	PQBP1	polyglutamine binding protein 1 [Source:HGNC Symbol;Acc:HGNC:9330]	10084	X	48755195	48760420	1	protein_coding
11	136.594	0.618744	0.0759944	0.0260449	0.0185186	0.0310991	0.411534	0.929663	-0.0470616	0.309555	0.747208	0.293411	1.03243	0.381733	ambiguous	ambiguous	ambiguous	cannot_count	cannot_count	ambiguous	upregulated	cannot_count	ambiguous	unchanged	ambiguous	upregulated	ambiguous	ENSG00000103260	METRN	meteorin, glial cell differentiation regulator [Source:HGNC Symbol;Acc:HGNC:14151]	79006	16	765115	769655	1	protein_coding
12	3553.98	0.3745	-0.159427	0.401227	0.269899	0.282939	0.171395	0.966044	0.0680252	-0.181961	0.627998	-0.42329	0.894155	-0.245721	ambiguous	ambiguous	ambiguous	ambiguous	ambiguous	ambiguous	upregulated	ambiguous	ambiguous	unchanged	ambiguous	upregulated	ambiguous	ENSG00000104408	EIF3E	eukaryotic translation initiation factor 3 subunit E [Source:HGNC Symbol;Acc:HGNC:3277]	3646	8	109213445	109447562	-1	protein_coding
13	363.674	0.244269	-0.715504	-0.180859	0.276575	0.279998	0.285157	0.902922	-0.107187	0.363806	0.423829	0.129512	1.05961	0.49066	ambiguous	unchanged	ambiguous	ambiguous	ambiguous	ambiguous	upregulated	cannot_count	ambiguous	ambiguous	ambiguous	upregulated	ambiguous	ENSG00000105058	FAM32A	family with sequence similarity 32 member A [Source:HGNC Symbol;Acc:HGNC:24563]	26017	19	16296191	16302857	1	protein_coding
14	2070.39	0.400539	-0.206736	0.376955	0.278953	0.373166	0.325051	0.973806	-0.0103331	0.117359	0.624001	-0.227634	0.987255	0.128522	ambiguous	ambiguous	ambiguous	ambiguous	ambiguous	ambiguous	upregulated	ambiguous	ambiguous	unchanged	ambiguous	upregulated	ambiguous	ENSG00000106028	SSBP1	single stranded DNA binding protein 1 [Source:HGNC Symbol;Acc:HGNC:11317]	6742	7	141438121	141487722	1	protein_coding
15	221.318	0.0432756	-0.321196	0.476729	0.303456	0.227598	0.552154	0.881907	0.155577	0.344994	0.369979	0.112864	0.544717	0.0950835	ambiguous	ambiguous	ambiguous	ambiguous	ambiguous	ambiguous	upregulated	cannot_count	ambiguous	ambiguous	ambiguous	ambiguous	ambiguous	ENSG00000106459	NRF1	nuclear respiratory factor 1 [Source:HGNC Symbol;Acc:HGNC:7996]	4899	7	129251555	129396922	1	protein_coding
16	952.348	0.108935	0.0167153	0.880968	0.37808	0.442001	0.488582	0.988289	0.10152	-0.447315	0.477111	-0.931819	0.848436	-0.584107	ambiguous	ambiguous	upregulated	ambiguous	ambiguous	ambiguous	upregulated	ambiguous	ambiguous	ambiguous	downregulated	unchanged	ambiguous	ENSG00000106554	CHCHD3	coiled-coil-helix-coiled-coil-helix domain containing 3 [Source:HGNC Symbol;Acc:HGNC:21906]	54927	7	132469629	132766848	-1	protein_coding
17	759.622	0.539045	0.0576672	0.322342	0.434052	0.38648	0.494644	0.934598	0.242911	0.0468827	0.35316	-0.326978	0.562669	-0.24095	ambiguous	ambiguous	ambiguous	ambiguous	ambiguous	ambiguous	upregulated	ambiguous	ambiguous	ambiguous	ambiguous	unchanged	ambiguous	ENSG00000108010	GLRX3	glutaredoxin 3 [Source:HGNC Symbol;Acc:HGNC:15987]	10539	10	131934663	131982785	1	protein_coding
18	12522.1	0.49058	-0.381282	0.0916925	0.206169	0.335526	0.419173	0.974657	0.098981	-0.0902584	0.708947	-0.390414	0.871835	-0.18232	unchanged	unchanged	ambiguous	ambiguous	unchanged	ambiguous	upregulated	ambiguous	ambiguous	unchanged	ambiguous	upregulated	ambiguous	ENSG00000108298	RPL19	ribosomal protein L19 [Source:HGNC Symbol;Acc:HGNC:10312]	6143	17	37356536	37360980	1	protein_coding
19	347.38	-0.0510576	-0.0563936	1.13488	-0.0463582	-0.0822813	0.763805	1.10995	0.134533	0.65617	1.01736	0.742611	0.837834	0.451503	ambiguous	ambiguous	upregulated	ambiguous	ambiguous	unchanged	upregulated	cannot_count	ambiguous	upregulated	ambiguous	unchanged	ambiguous	ENSG00000108511	HOXB6	homeobox B6 [Source:HGNC Symbol;Acc:HGNC:5117]	3216	17	46671639	46682354	-1	protein_coding
20	10016.8	0.5773	-0.394045	-0.101032	0.181546	-0.232286	0.677594	0.904931	0.118375	0.365268	0.670926	0.565945	0.781008	0.257569	unchanged	unchanged	ambiguous	ambiguous	ambiguous	unchanged	upregulated	ambiguous	ambiguous	unchanged	ambiguous	unchanged	ambiguous	ENSG00000108848	LUC7L3	LUC7 like 3 pre-mRNA splicing factor [Source:HGNC Symbol;Acc:HGNC:24309]	51747	17	48796905	48833574	1	protein_coding
21	4566.91	0.216497	-0.0606377	0.889781	0.41109	0.248635	0.675457	1.19225	-0.0334899	0.599455	0.715391	0.401015	1.25577	0.652881	ambiguous	ambiguous	upregulated	ambiguous	ambiguous	unchanged	upregulated	ambiguous	ambiguous	unchanged	ambiguous	upregulated	ambiguous	ENSG00000108953	YWHAE	tyrosine 3-monooxygenase/tryptophan 5-monooxygenase activation protein epsilon [Source:HGNC Symbol;Acc:HGNC:12851]	7531	17	1247566	1303672	-1	protein_coding
22	7561.87	0.562515	-0.399423	0.370161	0.385986	0.348632	0.736	1.33413	-0.0256803	0.0860303	0.8819	-0.223499	1.35059	0.108972	unchanged	unchanged	ambiguous	unchanged	unchanged	unchanged	upregulated	ambiguous	ambiguous	upregulated	ambiguous	upregulated	ambiguous	ENSG00000109475	RPL34	ribosomal protein L34 [Source:HGNC Symbol;Acc:HGNC:10340]	6164	4	109541722	109551568	1	protein_coding
23	956.289	0.37394	-0.69929	0.321089	0.724128	0.119797	0.931945	1.41284	0.0877919	0.449364	0.52927	0.359854	1.2841	0.343132	ambiguous	unchanged	ambiguous	unchanged	ambiguous	upregulated	upregulated	cannot_count	ambiguous	ambiguous	ambiguous	upregulated	ambiguous	ENSG00000110104	CCDC86	coiled-coil domain containing 86 [Source:HGNC Symbol;Acc:HGNC:28359]	79080	11	60609544	60618554	1	protein_coding
24	706.207	0.750962	0.0835145	0.138263	0.316743	-0.239394	0.817491	0.895763	-0.116621	-0.123849	0.471473	0.0987247	1.05	0.0473817	unchanged	ambiguous	ambiguous	ambiguous	ambiguous	unchanged	upregulated	cannot_count	ambiguous	ambiguous	ambiguous	upregulated	ambiguous	ENSG00000111678	C12orf57	chromosome 12 open reading frame 57 [Source:HGNC Symbol;Acc:HGNC:29521]	113246	12	7052141	7055166	1	protein_coding
25	375.333	0.370825	-0.301337	0.105624	0.361358	0.394304	0.138008	0.915547	0.105776	0.171312	0.351139	-0.215182	0.71147	0.026487	ambiguous	ambiguous	ambiguous	ambiguous	ambiguous	ambiguous	upregulated	cannot_count	ambiguous	ambiguous	ambiguous	unchanged	ambiguous	ENSG00000114054	PCCB	propionyl-CoA carboxylase subunit beta [Source:HGNC Symbol;Acc:HGNC:8654]	5096	3	135969148	136056738	1	protein_coding
26	3596.71	0.795144	0.036379	0.18744	0.402068	0.251545	0.433533	1.00312	0.198404	0.0395335	0.519703	-0.188322	0.763904	-0.154155	unchanged	ambiguous	ambiguous	unchanged	ambiguous	ambiguous	upregulated	ambiguous	ambiguous	unchanged	ambiguous	unchanged	ambiguous	ENSG00000114391	RPL24	ribosomal protein L24 [Source:HGNC Symbol;Acc:HGNC:10325]	6152	3	101399935	101405626	-1	protein_coding
27	5906.65	0.37646	0.0617121	0.496457	0.00812474	0.274248	0.420994	0.852247	0.0434517	0.31551	0.798424	0.0769815	0.799662	0.273718	ambiguous	ambiguous	unchanged	ambiguous	ambiguous	ambiguous	upregulated	ambiguous	ambiguous	unchanged	ambiguous	unchanged	ambiguous	ENSG00000114942	EEF1B2	eukaryotic translation elongation factor 1 beta 2 [Source:HGNC Symbol;Acc:HGNC:3208]	1933	2	207024309	207027652	1	protein_coding
28	108.193	1.33911	0.0950218	-0.0903181	0.463887	0.180284	0.110451	1.36614	0.308997	0.38379	0.36237	0.231327	0.340454	-0.220927	upregulated	cannot_count	ambiguous	cannot_count	cannot_count	ambiguous	upregulated	cannot_count	ambiguous	ambiguous	ambiguous	ambiguous	ambiguous	ENSG00000115461	IGFBP5	insulin like growth factor binding protein 5 [Source:HGNC Symbol;Acc:HGNC:5474]	3488	2	217536828	217560248	-1	protein_coding
29	298.537	0.566531	-0.327864	-0.0274641	0.511529	0.46415	0.778647	1.0627	0.347037	0.187296	0.277331	-0.268368	0.388954	-0.289959	ambiguous	ambiguous	ambiguous	ambiguous	ambiguous	unchanged	upregulated	cannot_count	ambiguous	ambiguous	ambiguous	ambiguous	ambiguous	ENSG00000115946	PNO1	partner of NOB1 homolog [Source:HGNC Symbol;Acc:HGNC:32790]	56902	2	68384976	68403370	1	protein_coding
30	3171.13	0.299709	0.0858644	0.896395	0.278874	0.395435	0.463701	1.13456	0.0787651	0.157517	0.770401	-0.201776	1.0393	0.0746542	ambiguous	ambiguous	upregulated	ambiguous	unchanged	ambiguous	upregulated	ambiguous	ambiguous	unchanged	ambiguous	upregulated	ambiguous	ENSG00000116251	RPL22	ribosomal protein L22 [Source:HGNC Symbol;Acc:HGNC:10315]	6146	1	6241329	6269449	-1	protein_coding
31	221.789	0.276655	0.430073	1.25619	0.380129	-0.315225	1.38227	1.13106	-0.158337	0.287614	0.468566	0.683007	1.50814	0.554168	ambiguous	ambiguous	upregulated	cannot_count	ambiguous	upregulated	upregulated	cannot_count	ambiguous	ambiguous	ambiguous	upregulated	ambiguous	ENSG00000116883	ENSG00000116883	NA	NA	1	36789335	36794822	1	protein_coding
32	3063.58	1.32359	0.00526993	-0.162994	0.895546	-0.157798	0.937603	1.19262	0.650647	0.351616	0.2052	0.49287	0.481289	-0.277887	upregulated	ambiguous	ambiguous	upregulated	ambiguous	upregulated	upregulated	unchanged	ambiguous	ambiguous	ambiguous	ambiguous	ambiguous	ENSG00000117289	ENSG00000117289	NA	NA	1	145438469	145442635	1	protein_coding
33	1678.61	0.540232	-0.273906	0.218675	0.0972283	0.186339	0.256625	1.03848	-0.0183413	-0.0899433	0.85255	-0.279512	1.06685	-0.072586	unchanged	ambiguous	ambiguous	ambiguous	ambiguous	ambiguous	upregulated	ambiguous	ambiguous	upregulated	ambiguous	upregulated	ambiguous	ENSG00000117395	EBNA1BP2	EBNA1 binding protein 2 [Source:HGNC Symbol;Acc:HGNC:15531]	10969	1	43629846	43736607	-1	protein_coding
34	376.621	1.52349	0.685049	0.616779	0.0133249	-0.433112	1.87205	1.82755	-0.222611	0.485336	1.57796	1.0739	2.48454	0.902732	upregulated	ambiguous	ambiguous	cannot_count	ambiguous	upregulated	upregulated	cannot_count	ambiguous	upregulated	upregulated	upregulated	upregulated	ENSG00000117425	PTCH2	patched 2 [Source:HGNC Symbol;Acc:HGNC:9586]	8643	1	45285516	45308735	-1	protein_coding
35	3916.64	0.482944	-0.102732	0.411166	0.525708	0.267284	0.537081	1.04617	0.347337	0.0706245	0.442004	-0.176873	0.652274	-0.27038	unchanged	ambiguous	ambiguous	unchanged	ambiguous	unchanged	upregulated	ambiguous	ambiguous	ambiguous	ambiguous	unchanged	ambiguous	ENSG00000119705	SLIRP	SRA stem-loop interacting RNA binding protein [Source:HGNC Symbol;Acc:HGNC:20495]	81892	14	78174414	78227447	1	protein_coding
36	318.782	0.023286	-0.461304	0.542125	0.173642	0.047799	0.366474	1.10744	0.206073	0.58051	0.746227	0.553793	0.687489	0.276269	ambiguous	ambiguous	ambiguous	ambiguous	ambiguous	ambiguous	upregulated	cannot_count	ambiguous	unchanged	ambiguous	unchanged	ambiguous	ENSG00000119772	DNMT3A	DNA methyltransferase 3 alpha [Source:HGNC Symbol;Acc:HGNC:2978]	1788	2	25455845	25565459	-1	protein_coding
37	67.6523	0.365605	-0.100313	0.193615	0.424923	0.259789	0.19581	0.950473	0.0690923	0.194811	0.0392891	0.178595	0.609909	0.175566	ambiguous	cannot_count	ambiguous	cannot_count	cannot_count	ambiguous	upregulated	cannot_count	ambiguous	ambiguous	ambiguous	ambiguous	ambiguous	ENSG00000120738	EGR1	early growth response 1 [Source:HGNC Symbol;Acc:HGNC:3238]	1958	5	137801179	137805004	1	protein_coding
38	2570.47	0.449133	-0.29068	0.295809	0.214945	0.352338	0.377605	1.07674	0.0394892	-0.136083	0.777752	-0.457289	1.02492	-0.17644	ambiguous	ambiguous	ambiguous	ambiguous	unchanged	ambiguous	upregulated	ambiguous	ambiguous	unchanged	ambiguous	upregulated	ambiguous	ENSG00000122026	RPL21	ribosomal protein L21 [Source:HGNC Symbol;Acc:HGNC:10313]	6144	13	27825446	27830828	1	protein_coding
39	12654.3	0.578664	-0.558026	0.0400737	0.496096	0.387933	0.443484	1.18736	0.0655127	0.410789	0.636325	0.0795472	1.12502	0.356612	unchanged	unchanged	ambiguous	unchanged	unchanged	ambiguous	upregulated	ambiguous	ambiguous	unchanged	ambiguous	upregulated	ambiguous	ENSG00000122406	RPL5	ribosomal protein L5 [Source:HGNC Symbol;Acc:HGNC:10360]	6125	1	93297582	93307481	1	protein_coding
40	380.687	1.41783	0.283402	1.42768	0.209562	-0.119172	1.28721	3.28357	0.0225938	2.27876	2.42053	2.91875	3.12442	2.19568	upregulated	cannot_count	upregulated	cannot_count	cannot_count	upregulated	upregulated	cannot_count	upregulated	upregulated	upregulated	upregulated	upregulated	ENSG00000124529	ENSG00000124529	NA	NA	6	26027124	26027480	-1	protein_coding
41	6144.98	0.531178	-0.34715	0.0664186	0.519548	0.422071	0.89425	1.01142	0.351056	0.587155	0.435163	0.241006	0.602479	0.26073	unchanged	ambiguous	ambiguous	unchanged	unchanged	upregulated	upregulated	ambiguous	ambiguous	unchanged	ambiguous	unchanged	ambiguous	ENSG00000124614	RPS10	ribosomal protein S10 [Source:HGNC Symbol;Acc:HGNC:10383]	6204	6	34385231	34393902	-1	protein_coding
42	71.0962	0.779289	-0.135011	-0.20681	0.0804847	0.0942794	0.667776	1.11179	0.00526193	0.732364	0.631177	0.716807	0.888565	0.577083	unchanged	cannot_count	ambiguous	cannot_count	cannot_count	ambiguous	upregulated	cannot_count	ambiguous	ambiguous	ambiguous	upregulated	ambiguous	ENSG00000124635	H2BC11	H2B clustered histone 11 [Source:HGNC Symbol;Acc:HGNC:4761]	8970	6	27093676	27100541	-1	protein_coding
43	36.4749	0.462123	0.0242292	0.233374	0.0107047	0.0628734	0.250231	1.18673	0.00155958	0.555621	0.779561	0.555133	0.986628	0.449639	unchanged	cannot_count	ambiguous	cannot_count	cannot_count	ambiguous	upregulated	cannot_count	ambiguous	unchanged	ambiguous	upregulated	ambiguous	ENSG00000124693	ENSG00000124693	NA	NA	6	26031817	26032288	-1	protein_coding
44	40.6381	0.492824	0.128161	0.109628	-0.0514668	0.0256431	1.46858	0.905649	-0.0142726	0.063714	0.831246	0.0378341	0.987366	0.0992743	unchanged	cannot_count	ambiguous	cannot_count	cannot_count	upregulated	upregulated	cannot_count	ambiguous	unchanged	ambiguous	upregulated	ambiguous	ENSG00000124743	KLHL31	kelch like family member 31 [Source:HGNC Symbol;Acc:HGNC:21353]	401265	6	53512699	53530506	-1	protein_coding
45	2163.09	0.322811	0.299371	0.858981	-0.0348913	0.312195	0.316363	0.921545	-0.10937	0.100168	0.871483	-0.189589	1.03064	0.212665	ambiguous	ambiguous	upregulated	ambiguous	ambiguous	ambiguous	upregulated	ambiguous	ambiguous	upregulated	ambiguous	upregulated	ambiguous	ENSG00000125356	NDUFA1	NADH:ubiquinone oxidoreductase subunit A1 [Source:HGNC Symbol;Acc:HGNC:7683]	4694	X	119005450	119010625	1	protein_coding
46	111.558	0.271428	0.067714	0.720272	0.0127674	-0.0489739	0.415769	1.19101	0.0658334	0.343686	0.920386	0.452487	0.894514	0.189529	ambiguous	cannot_count	ambiguous	cannot_count	cannot_count	ambiguous	upregulated	cannot_count	ambiguous	upregulated	ambiguous	upregulated	ambiguous	ENSG00000125388	GRK4	G protein-coupled receptor kinase 4 [Source:HGNC Symbol;Acc:HGNC:4543]	2868	4	2965335	3042474	1	protein_coding
47	385.611	0.286662	-0.184078	0.359472	0.217927	0.148487	0.476999	0.901234	0.0448448	0.450275	0.553424	0.329841	0.832652	0.397952	ambiguous	ambiguous	ambiguous	ambiguous	ambiguous	ambiguous	upregulated	cannot_count	ambiguous	ambiguous	ambiguous	unchanged	ambiguous	ENSG00000125818	PSMF1	proteasome inhibitor subunit 1 [Source:HGNC Symbol;Acc:HGNC:9571]	9491	20	1093906	1160596	1	protein_coding
48	41.7911	0.40635	-0.0527226	0.187372	0.0294004	0.00109663	0.423327	1.06255	-0.0180184	0.166808	0.564113	0.167867	1.1469	0.2083	ambiguous	cannot_count	ambiguous	cannot_count	cannot_count	ambiguous	upregulated	cannot_count	ambiguous	unchanged	ambiguous	upregulated	ambiguous	ENSG00000126460	PRRG2	proline rich and Gla domain 2 [Source:HGNC Symbol;Acc:HGNC:9470]	5639	19	50083903	50094272	1	protein_coding
49	111.878	-0.0177473	-0.415294	0.434952	0.184011	0.599217	0.444216	0.919026	0.0886987	0.738182	0.470355	0.116685	0.586817	0.51154	ambiguous	ambiguous	ambiguous	cannot_count	unchanged	ambiguous	upregulated	cannot_count	ambiguous	ambiguous	ambiguous	ambiguous	ambiguous	ENSG00000126878	AIF1L	allograft inflammatory factor 1 like [Source:HGNC Symbol;Acc:HGNC:28904]	83543	9	133971863	133998539	1	protein_coding
50	144.21	0.781369	0.229527	0.150305	2.3496	0.405384	-0.108193	1.388	-0.116899	0.122704	-1.31903	-0.364063	1.90335	0.383591	unchanged	cannot_count	ambiguous	upregulated	cannot_count	ambiguous	upregulated	cannot_count	ambiguous	downregulated	ambiguous	upregulated	ambiguous	ENSG00000128564	VGF	VGF nerve growth factor inducible [Source:HGNC Symbol;Acc:HGNC:12684]	7425	7	100805790	100808874	-1	protein_coding
51	5238.61	0.602027	0.0831692	0.273721	0.608198	0.353059	0.621363	0.852797	0.239863	0.090915	0.189666	-0.228346	0.586607	-0.136799	unchanged	ambiguous	ambiguous	unchanged	unchanged	unchanged	upregulated	ambiguous	ambiguous	ambiguous	ambiguous	unchanged	ambiguous	ENSG00000134419	RPS15A	ribosomal protein S15a [Source:HGNC Symbol;Acc:HGNC:10389]	6210	16	18792617	18801705	-1	protein_coding
52	967.22	0.664352	-0.890634	-0.504368	0.487127	0.338377	0.539125	1.14466	0.073148	0.525749	0.531887	0.273495	1.02368	0.451275	unchanged	downregulated	unchanged	unchanged	ambiguous	ambiguous	upregulated	ambiguous	ambiguous	unchanged	ambiguous	upregulated	ambiguous	ENSG00000136149	RPL13AP25	ribosomal protein L13a pseudogene 25 [Source:HGNC Symbol;Acc:HGNC:36981]	NA	13	55014839	55015450	-1	pseudogene
53	6351.6	0.540388	0.478346	0.937615	0.320852	-0.0932273	0.61535	1.05076	-0.103098	0.0869021	0.668727	0.155222	1.16378	0.175084	unchanged	unchanged	upregulated	ambiguous	ambiguous	unchanged	upregulated	ambiguous	ambiguous	unchanged	ambiguous	upregulated	ambiguous	ENSG00000136450	SRSF1	serine and arginine rich splicing factor 1 [Source:HGNC Symbol;Acc:HGNC:10780]	6426	17	56080721	56084707	-1	protein_coding
54	2476.22	0.29402	-0.895989	-0.108399	0.296107	0.376324	0.537681	1.09016	0.00360281	0.534953	0.716956	0.225081	1.08672	0.535905	ambiguous	downregulated	ambiguous	ambiguous	unchanged	unchanged	upregulated	ambiguous	ambiguous	unchanged	ambiguous	upregulated	ambiguous	ENSG00000136930	PSMB7	proteasome 20S subunit beta 7 [Source:HGNC Symbol;Acc:HGNC:9544]	5695	9	127115745	127177723	-1	protein_coding
55	33.6807	0.48686	0.0616201	0.0610586	0.138791	-0.0259384	0.817889	0.991291	0.00763047	0.754751	0.387175	0.815815	0.747301	0.577042	unchanged	cannot_count	ambiguous	cannot_count	cannot_count	unchanged	upregulated	cannot_count	unchanged	ambiguous	unchanged	unchanged	ambiguous	ENSG00000137259	ENSG00000137259	NA	NA	6	26033320	26033796	-1	protein_coding
56	5073.28	0.681854	-0.943469	-0.802242	0.745682	0.639216	0.645033	0.901751	0.378179	0.40723	0.109346	-0.0965275	0.4902	0.0909515	unchanged	downregulated	unchanged	unchanged	unchanged	unchanged	upregulated	unchanged	ambiguous	ambiguous	ambiguous	unchanged	ambiguous	ENSG00000137970	RPL7P9	ribosomal protein L7 pseudogene 9 [Source:HGNC Symbol;Acc:HGNC:37028]	NA	1	97144430	97145176	-1	pseudogene
57	13764.6	0.643418	-1.01029	-0.32214	0.375417	0.517267	0.661053	1.29407	0.225476	0.499267	0.854665	0.0749	1.05887	0.300995	unchanged	downregulated	ambiguous	unchanged	unchanged	unchanged	upregulated	ambiguous	ambiguous	upregulated	ambiguous	upregulated	ambiguous	ENSG00000138326	RPS24	ribosomal protein S24 [Source:HGNC Symbol;Acc:HGNC:10411]	6229	10	79793518	79816570	1	protein_coding
58	1995.11	0.68172	-0.983928	-0.77284	0.261099	0.0768306	0.805763	0.956712	-0.0293404	0.553396	0.635455	0.500057	0.994473	0.588404	unchanged	downregulated	unchanged	ambiguous	ambiguous	unchanged	upregulated	ambiguous	ambiguous	unchanged	ambiguous	upregulated	ambiguous	ENSG00000139239	RPL14P1	ribosomal protein L14 pseudogene 1 [Source:HGNC Symbol;Acc:HGNC:31384]	NA	12	63359095	63359764	1	pseudogene
59	356.29	0.416339	-0.258574	0.19287	0.760832	-0.26314	-0.0548126	1.00753	-0.1019	-0.0288182	0.0172321	0.231267	1.18371	0.117011	ambiguous	ambiguous	ambiguous	unchanged	ambiguous	ambiguous	upregulated	cannot_count	ambiguous	ambiguous	ambiguous	upregulated	ambiguous	ENSG00000139289	PHLDA1	pleckstrin homology like domain family A member 1 [Source:HGNC Symbol;Acc:HGNC:8933]	22822	12	76419227	76427712	-1	protein_coding
60	62.5894	0.492124	-0.180092	-0.0397054	0.167379	0.0729864	0.769706	1.12899	0.0180352	0.477847	0.451879	0.435772	0.923427	0.383637	ambiguous	cannot_count	ambiguous	cannot_count	cannot_count	unchanged	upregulated	cannot_count	ambiguous	ambiguous	ambiguous	upregulated	ambiguous	ENSG00000139318	DUSP6	dual specificity phosphatase 6 [Source:HGNC Symbol;Acc:HGNC:3072]	1848	12	89741009	89747048	-1	protein_coding
61	60.3263	0.156766	-0.0670206	0.767244	0.0403801	0.0323444	0.356131	1.17178	-0.0256187	0.572735	0.580544	0.49408	1.02153	0.489322	ambiguous	cannot_count	ambiguous	cannot_count	cannot_count	ambiguous	upregulated	cannot_count	ambiguous	ambiguous	ambiguous	upregulated	ambiguous	ENSG00000139890	REM2	RRAD and GEM like GTPase 2 [Source:HGNC Symbol;Acc:HGNC:20248]	161253	14	23352374	23356895	1	protein_coding
62	3983.54	0.555573	-0.77684	-0.478484	0.36594	0.531273	0.615069	0.892181	0.206211	0.39959	0.470169	-0.062104	0.661358	0.206928	unchanged	unchanged	unchanged	unchanged	unchanged	unchanged	upregulated	ambiguous	ambiguous	unchanged	ambiguous	unchanged	ambiguous	ENSG00000142534	RPS11	ribosomal protein S11 [Source:HGNC Symbol;Acc:HGNC:10384]	6205	19	49999622	50002946	1	protein_coding
63	9766.12	0.667561	-0.238331	0.105225	0.553236	0.385565	0.6555	1.06124	0.193103	0.33427	0.445725	-0.000773604	0.858143	0.159109	unchanged	ambiguous	ambiguous	unchanged	unchanged	unchanged	upregulated	ambiguous	ambiguous	ambiguous	ambiguous	upregulated	ambiguous	ENSG00000142676	RPL11	ribosomal protein L11 [Source:HGNC Symbol;Acc:HGNC:10301]	6135	1	24018269	24022915	1	protein_coding
64	14386.2	0.633479	-0.402592	0.0333973	0.492999	0.313342	0.559235	1.1138	0.232677	0.294309	0.559207	0.0173969	0.862653	0.0783437	unchanged	unchanged	ambiguous	unchanged	unchanged	unchanged	upregulated	ambiguous	ambiguous	unchanged	ambiguous	upregulated	ambiguous	ENSG00000142937	RPS8	ribosomal protein S8 [Source:HGNC Symbol;Acc:HGNC:10441]	6202	1	45240923	45244451	1	protein_coding
65	1000.81	0.503633	-0.387908	0.0605528	0.362723	0.503561	0.236229	1.02011	0.00716019	-0.0302162	0.553797	-0.476503	1.00407	-0.0397199	ambiguous	ambiguous	ambiguous	ambiguous	unchanged	ambiguous	upregulated	ambiguous	ambiguous	ambiguous	ambiguous	upregulated	ambiguous	ENSG00000143420	ENSA	endosulfine alpha [Source:HGNC Symbol;Acc:HGNC:3360]	2029	1	150573327	150602088	-1	protein_coding
66	22595.7	0.379209	0.272125	0.84304	0.296448	0.373821	0.618	0.99205	0.101045	0.395836	0.621138	0.103936	0.874484	0.310037	unchanged	ambiguous	unchanged	ambiguous	unchanged	unchanged	upregulated	ambiguous	ambiguous	unchanged	ambiguous	upregulated	ambiguous	ENSG00000143947	RPS27A	ribosomal protein S27a [Source:HGNC Symbol;Acc:HGNC:10417]	6233	2	55459039	55462989	1	protein_coding
67	4707.67	0.739556	0.414141	0.953565	0.365183	0.504467	0.574828	1.31051	0.252741	0.38273	0.878407	-0.0677155	0.9976	0.117946	unchanged	ambiguous	upregulated	ambiguous	unchanged	unchanged	upregulated	ambiguous	ambiguous	upregulated	ambiguous	upregulated	ambiguous	ENSG00000145425	RPS3A	ribosomal protein S3A [Source:HGNC Symbol;Acc:HGNC:10421]	6189	4	152020725	152025804	1	protein_coding
68	163.661	0.496128	0.39143	1.6972	-0.0211574	-0.142497	0.341202	1.97987	0.0829269	0.497544	1.78471	0.784421	1.5714	0.296544	unchanged	cannot_count	upregulated	cannot_count	cannot_count	ambiguous	upregulated	cannot_count	ambiguous	upregulated	ambiguous	upregulated	ambiguous	ENSG00000146856	AGBL3	ATP/GTP binding protein like 3 [Source:HGNC Symbol;Acc:HGNC:27981]	340351	7	134671259	134832715	1	protein_coding
69	6171.5	0.584406	0.312178	0.535216	0.513634	0.446696	0.480303	0.877389	0.303181	0.0773921	0.316275	-0.323152	0.548592	-0.206127	unchanged	ambiguous	unchanged	unchanged	unchanged	unchanged	upregulated	ambiguous	ambiguous	ambiguous	ambiguous	unchanged	ambiguous	ENSG00000147604	RPL7	ribosomal protein L7 [Source:HGNC Symbol;Acc:HGNC:10363]	6129	8	74202506	74208024	-1	protein_coding
70	18348.1	0.685329	-0.0985467	0.0514533	0.625097	0.425319	0.763599	0.879901	0.333939	0.456994	0.211648	0.0913547	0.527162	0.15796	unchanged	ambiguous	ambiguous	unchanged	unchanged	unchanged	upregulated	unchanged	ambiguous	ambiguous	ambiguous	unchanged	ambiguous	ENSG00000148303	RPL7A	ribosomal protein L7a [Source:HGNC Symbol;Acc:HGNC:10364]	6130	9	136215069	136218281	1	protein_coding
71	378.905	0.567369	-0.488209	-0.204082	0.350156	0.0414679	0.30789	0.98201	0.282902	0.114152	0.449782	0.0633303	0.485915	-0.270482	ambiguous	ambiguous	ambiguous	ambiguous	ambiguous	ambiguous	upregulated	cannot_count	ambiguous	ambiguous	ambiguous	ambiguous	ambiguous	ENSG00000153015	CWC27	CWC27 spliceosome associated cyclophilin [Source:HGNC Symbol;Acc:HGNC:10664]	10283	5	64064757	64314590	1	protein_coding
72	317.39	0.367679	0.240125	0.776633	0.247578	0.559036	0.06838	0.995432	0.349785	-0.0103467	0.566689	-0.144288	0.344425	-0.314013	ambiguous	ambiguous	unchanged	ambiguous	unchanged	ambiguous	upregulated	cannot_count	ambiguous	ambiguous	ambiguous	ambiguous	ambiguous	ENSG00000155090	KLF10	Kruppel like factor 10 [Source:HGNC Symbol;Acc:HGNC:11810]	7071	8	103661007	103668130	-1	protein_coding
73	2079.53	0.34111	-0.138817	0.366304	0.369155	0.64587	0.448421	0.901981	0.316756	0.30265	0.446656	-0.277293	0.516142	-0.0181223	ambiguous	ambiguous	ambiguous	ambiguous	unchanged	ambiguous	upregulated	ambiguous	ambiguous	ambiguous	ambiguous	unchanged	ambiguous	ENSG00000156411	ATP5MPL	ATP synthase membrane subunit 6.8PL [Source:HGNC Symbol;Acc:HGNC:1188]	9556	14	104378625	104394606	-1	protein_coding
74	263.033	0.800538	-0.659767	-0.219455	0.158371	0.0802772	1.28155	1.6777	0.0551582	1.09335	1.25805	1.14937	1.56055	1.03226	unchanged	ambiguous	ambiguous	cannot_count	ambiguous	upregulated	upregulated	cannot_count	upregulated	upregulated	upregulated	upregulated	upregulated	ENSG00000158373	H2BC5	H2B clustered histone 5 [Source:HGNC Symbol;Acc:HGNC:4747]	3017	6	26158349	26171577	1	protein_coding
75	121.862	0.72501	-0.0094084	0.946306	0.212444	0.153322	1.37893	2.4889	0.0468479	1.09041	1.41272	0.8004	2.05734	0.908551	unchanged	cannot_count	upregulated	cannot_count	cannot_count	upregulated	upregulated	cannot_count	upregulated	upregulated	ambiguous	upregulated	upregulated	ENSG00000158406	H4C8	H4 clustered histone 8 [Source:HGNC Symbol;Acc:HGNC:4788]	8365	6	26281283	26285762	-1	protein_coding
76	627.689	0.0844209	0.535692	1.88961	-0.158888	-0.0907519	0.978341	1.38213	-0.36675	1.10178	1.45553	1.23504	2.07434	1.60566	ambiguous	ambiguous	upregulated	ambiguous	ambiguous	upregulated	upregulated	cannot_count	upregulated	upregulated	upregulated	upregulated	upregulated	ENSG00000160766	GBAP1	glucosylceramidase beta pseudogene 1 [Source:HGNC Symbol;Acc:HGNC:4178]	2630	1	155183616	155197214	-1	pseudogene
77	1023.3	0.256023	0.815032	1.38706	0.0283199	-0.203579	0.652315	0.914344	0.0939936	0.628342	0.81605	0.829044	0.782189	0.535862	ambiguous	unchanged	upregulated	ambiguous	ambiguous	unchanged	upregulated	ambiguous	ambiguous	unchanged	ambiguous	unchanged	ambiguous	ENSG00000160888	IER2	immediate early response 2 [Source:HGNC Symbol;Acc:HGNC:28871]	9592	19	13261229	13265722	1	protein_coding
78	12114.5	0.698651	-0.366222	-0.229755	0.460523	0.429487	0.71758	0.887199	0.319161	0.616452	0.379882	0.277783	0.537841	0.343135	unchanged	unchanged	ambiguous	unchanged	unchanged	unchanged	upregulated	unchanged	ambiguous	ambiguous	ambiguous	unchanged	ambiguous	ENSG00000161016	RPL8	ribosomal protein L8 [Source:HGNC Symbol;Acc:HGNC:10368]	6132	8	146015150	146017972	-1	protein_coding
79	118.037	0.130582	0.0558153	0.774655	0.130795	0.102115	0.202509	0.877307	0.108384	0.147541	0.483469	0.0345401	0.55205	-0.0587549	ambiguous	ambiguous	ambiguous	cannot_count	cannot_count	ambiguous	upregulated	cannot_count	ambiguous	ambiguous	ambiguous	ambiguous	ambiguous	ENSG00000161920	MED11	mediator complex subunit 11 [Source:HGNC Symbol;Acc:HGNC:32687]	400569	17	4634723	4636905	1	protein_coding
80	4044.13	0.452717	0.138511	0.831749	0.33412	0.36043	0.490395	1.1678	0.254101	0.204117	0.763592	-0.116978	0.901889	-0.0367322	unchanged	ambiguous	unchanged	ambiguous	unchanged	unchanged	upregulated	ambiguous	ambiguous	unchanged	ambiguous	upregulated	ambiguous	ENSG00000161970	RPL26	ribosomal protein L26 [Source:HGNC Symbol;Acc:HGNC:10327]	6154	17	8280838	8286531	-1	protein_coding
81	99.3182	0.0178916	-0.595975	0.210626	0.16743	0.124602	0.336751	0.984041	0.0524781	0.443393	0.517251	0.29902	0.614235	0.258493	ambiguous	ambiguous	ambiguous	cannot_count	cannot_count	ambiguous	upregulated	cannot_count	ambiguous	ambiguous	ambiguous	ambiguous	ambiguous	ENSG00000163026	WDCP	WD repeat and coiled coil containing [Source:HGNC Symbol;Acc:HGNC:26157]	80304	2	24252210	24272445	-1	protein_coding
82	906.798	0.183443	0.0947113	0.732005	0.418205	0.202019	0.371804	0.857343	0.0599938	-0.0645695	0.318882	-0.268826	0.763871	-0.134448	ambiguous	ambiguous	unchanged	ambiguous	ambiguous	ambiguous	upregulated	ambiguous	ambiguous	ambiguous	ambiguous	unchanged	ambiguous	ENSG00000163319	MRPS18C	mitochondrial ribosomal protein S18C [Source:HGNC Symbol;Acc:HGNC:16633]	51023	4	84377085	84390888	1	protein_coding
83	6563.38	0.686856	0.228312	0.483892	0.571813	0.397677	0.638291	1.00062	0.334888	0.385433	0.353608	0.0355972	0.630742	0.071061	unchanged	ambiguous	unchanged	unchanged	unchanged	unchanged	upregulated	unchanged	ambiguous	ambiguous	ambiguous	unchanged	ambiguous	ENSG00000163682	RPL9	ribosomal protein L9 [Source:HGNC Symbol;Acc:HGNC:10369]	6133	4	39455744	39460568	-1	protein_coding
84	395.16	0.53635	-0.2523	0.160207	0.268449	-0.311927	1.13983	1.11477	-0.0257907	0.15488	0.675862	0.4996	1.07504	0.178325	ambiguous	ambiguous	ambiguous	ambiguous	ambiguous	upregulated	upregulated	cannot_count	ambiguous	unchanged	ambiguous	upregulated	ambiguous	ENSG00000163738	MTHFD2L	methylenetetrahydrofolate dehydrogenase (NADP+ dependent) 2 like [Source:HGNC Symbol;Acc:HGNC:31865]	441024	4	74979891	75168816	1	protein_coding
85	794.291	0.0862681	0.0591261	0.950506	0.341678	-0.0560404	0.378496	1.01885	-0.274459	-0.223844	0.558873	-0.202028	1.43061	0.052231	ambiguous	ambiguous	upregulated	ambiguous	ambiguous	ambiguous	upregulated	cannot_count	ambiguous	ambiguous	ambiguous	upregulated	ambiguous	ENSG00000164687	FABP5	fatty acid binding protein 5 [Source:HGNC Symbol;Acc:HGNC:3560]	2171	8	82192598	82197012	1	protein_coding
86	3460.71	0.496882	0.384507	0.801592	0.193659	0.613309	0.202522	0.998586	0.00789021	-0.00525665	0.728308	-0.557308	0.967243	-0.015289	unchanged	ambiguous	unchanged	ambiguous	unchanged	ambiguous	upregulated	ambiguous	ambiguous	unchanged	ambiguous	upregulated	ambiguous	ENSG00000164919	COX6C	cytochrome c oxidase subunit 6C [Source:HGNC Symbol;Acc:HGNC:2285]	1345	8	100885428	100906290	-1	protein_coding
87	111.012	0.291016	-0.617819	-0.2674	0.240385	0.37138	0.494388	0.936214	0.0584571	0.256175	0.399256	-0.171346	0.717135	0.13145	ambiguous	ambiguous	ambiguous	cannot_count	ambiguous	ambiguous	upregulated	cannot_count	ambiguous	ambiguous	ambiguous	ambiguous	ambiguous	ENSG00000164978	NUDT2	nudix hydrolase 2 [Source:HGNC Symbol;Acc:HGNC:8049]	318	9	34329504	34343709	1	protein_coding
88	411.105	0.223989	-0.189067	0.818459	0.0710706	0.221613	1.32839	1.36495	-0.191833	0.924542	1.07935	0.751166	1.76737	1.21721	ambiguous	ambiguous	unchanged	ambiguous	ambiguous	upregulated	upregulated	cannot_count	upregulated	upregulated	ambiguous	upregulated	upregulated	ENSG00000165752	STK32C	serine/threonine kinase 32C [Source:HGNC Symbol;Acc:HGNC:21332]	282974	10	134020996	134145351	-1	protein_coding
89	134.392	0.575094	-0.318431	-0.326745	0.0556697	0.22747	1.05261	0.880114	0.120668	0.545519	0.548631	0.314676	0.525054	0.310655	ambiguous	ambiguous	ambiguous	cannot_count	ambiguous	upregulated	upregulated	cannot_count	ambiguous	ambiguous	ambiguous	ambiguous	ambiguous	ENSG00000167740	CYB5D2	cytochrome b5 domain containing 2 [Source:HGNC Symbol;Acc:HGNC:28471]	124936	17	4046462	4090605	1	protein_coding
90	773.823	0.468161	0.248878	0.593279	0.205101	-0.0479236	0.947884	0.895135	-0.233497	0.454989	0.531402	0.490315	1.23316	0.726781	ambiguous	ambiguous	unchanged	ambiguous	ambiguous	upregulated	upregulated	cannot_count	ambiguous	ambiguous	ambiguous	upregulated	ambiguous	ENSG00000168273	SMIM4	small integral membrane protein 4 [Source:HGNC Symbol;Acc:HGNC:37257]	440957	3	52568029	52613253	1	protein_coding
91	107.61	0.933655	-0.497949	-0.737389	0.292534	0.0362217	0.985383	1.08167	0.0091301	0.717199	0.430305	0.742708	0.988441	0.659204	upregulated	ambiguous	unchanged	cannot_count	cannot_count	upregulated	upregulated	cannot_count	ambiguous	ambiguous	ambiguous	upregulated	ambiguous	ENSG00000168274	ENSG00000168274	NA	NA	6	26217165	26217711	1	protein_coding
92	5550.15	0.322356	0.325907	1.05395	0.254692	-0.154196	0.978827	1.09363	-0.0994177	0.643273	0.778978	0.79111	1.19613	0.736367	ambiguous	ambiguous	upregulated	ambiguous	ambiguous	upregulated	upregulated	ambiguous	ambiguous	unchanged	unchanged	upregulated	ambiguous	ENSG00000168906	MAT2A	methionine adenosyltransferase 2A [Source:HGNC Symbol;Acc:HGNC:6904]	4144	2	85766288	85772403	1	protein_coding
93	1172.11	0.308861	0.746224	1.30438	0.408255	0.0741564	0.837871	0.979464	-4.05669e-05	0.667671	0.465016	0.625184	0.973282	0.668807	ambiguous	unchanged	upregulated	ambiguous	ambiguous	unchanged	upregulated	ambiguous	ambiguous	ambiguous	ambiguous	upregulated	ambiguous	ENSG00000168936	TMEM129	transmembrane protein 129, E3 ubiquitin ligase [Source:HGNC Symbol;Acc:HGNC:25137]	92305	4	1717679	1723085	-1	protein_coding
94	1672.66	0.212334	-0.0644647	0.744346	0.265879	0.394743	0.537538	1.05397	0.112105	0.55821	0.695181	0.215777	0.869718	0.410472	ambiguous	ambiguous	unchanged	ambiguous	unchanged	unchanged	upregulated	ambiguous	ambiguous	unchanged	ambiguous	upregulated	ambiguous	ENSG00000169020	ATP5ME	ATP synthase membrane subunit e [Source:HGNC Symbol;Acc:HGNC:846]	521	4	666225	668127	-1	protein_coding
95	892.577	0.371665	0.144805	0.569862	0.50552	1.13129	0.547384	0.851207	0.258636	0.575472	0.237445	-0.447459	0.494355	0.292261	ambiguous	ambiguous	unchanged	unchanged	upregulated	ambiguous	upregulated	ambiguous	ambiguous	ambiguous	ambiguous	ambiguous	ambiguous	ENSG00000170348	TMED10	transmembrane p24 trafficking protein 10 [Source:HGNC Symbol;Acc:HGNC:16998]	10972	14	75598173	75643334	-1	protein_coding
96	4693.78	0.639659	0.0583665	0.821892	0.631568	0.397479	0.709563	1.46038	0.258676	0.196012	0.724544	-0.15905	1.16888	-0.0516923	unchanged	ambiguous	unchanged	unchanged	unchanged	unchanged	upregulated	ambiguous	ambiguous	unchanged	ambiguous	upregulated	ambiguous	ENSG00000171863	RPS7	ribosomal protein S7 [Source:HGNC Symbol;Acc:HGNC:10440]	6201	2	3622795	3628509	1	protein_coding
97	147.629	0.14035	-0.287969	0.360971	0.453105	0.5087	-0.303817	0.905701	-0.0222487	-0.015799	0.136064	-0.44269	0.954418	0.0133926	ambiguous	ambiguous	ambiguous	cannot_count	ambiguous	ambiguous	upregulated	cannot_count	ambiguous	ambiguous	ambiguous	upregulated	ambiguous	ENSG00000173221	GLRX	glutaredoxin [Source:HGNC Symbol;Acc:HGNC:4330]	2745	5	95087023	95158709	-1	protein_coding
98	1117.31	0.635204	-0.0267722	0.239931	0.452404	0.313838	0.389323	0.998944	-0.0423312	0.215713	0.444835	-0.0839604	1.04959	0.260845	unchanged	ambiguous	ambiguous	unchanged	ambiguous	ambiguous	upregulated	ambiguous	ambiguous	ambiguous	ambiguous	upregulated	ambiguous	ENSG00000174100	ENSG00000174100	NA	NA	17	36452989	36479101	1	protein_coding
99	12134.8	0.496988	0.0776695	0.601449	0.329612	0.188189	0.482834	1.0512	0.0953903	0.142097	0.664504	-0.0305942	0.95364	0.052983	unchanged	ambiguous	unchanged	ambiguous	ambiguous	unchanged	upregulated	ambiguous	ambiguous	unchanged	ambiguous	upregulated	ambiguous	ENSG00000174444	RPL4	ribosomal protein L4 [Source:HGNC Symbol;Acc:HGNC:10353]	6124	15	66790355	66816870	-1	protein_coding
100	1059.66	0.346201	-0.751234	-0.249256	0.114923	-0.438749	0.199711	0.892123	0.306707	-0.0588568	0.691202	0.340307	0.495921	-0.39058	ambiguous	unchanged	ambiguous	ambiguous	ambiguous	ambiguous	upregulated	ambiguous	ambiguous	unchanged	ambiguous	ambiguous	ambiguous	ENSG00000174501	ANKRD36C	ankyrin repeat domain 36C [Source:HGNC Symbol;Acc:HGNC:32946]	400986	2	96514587	96657541	-1	protein_coding
101	242.963	-0.022598	0.161708	1.17218	-0.122148	-0.021145	0.0354074	0.963068	-0.122468	0.0610894	1.01078	0.0798491	1.21385	0.265444	ambiguous	ambiguous	upregulated	cannot_count	ambiguous	ambiguous	upregulated	cannot_count	ambiguous	upregulated	ambiguous	upregulated	ambiguous	ENSG00000175611	LINC00476	long intergenic non-protein coding RNA 476 [Source:HGNC Symbol;Acc:HGNC:27858]	100128782	9	98521513	98638259	-1	processed_transcript
102	581.669	0.528628	-0.379501	0.430437	0.235267	0.057156	1.00709	1.47252	0.0795277	0.154362	1.06036	0.0993644	1.28269	0.0400073	ambiguous	ambiguous	ambiguous	ambiguous	ambiguous	upregulated	upregulated	cannot_count	ambiguous	upregulated	ambiguous	upregulated	ambiguous	ENSG00000176410	DNAJC30	DnaJ heat shock protein family (Hsp40) member C30 [Source:HGNC Symbol;Acc:HGNC:16410]	84277	7	73095299	73097783	-1	protein_coding
103	672.096	1.90068	-0.244733	-0.29354	-0.0118145	-0.0584821	1.94443	2.28529	0.0755995	0.912289	2.08069	1.07744	1.91723	0.683403	upregulated	ambiguous	ambiguous	ambiguous	ambiguous	upregulated	upregulated	cannot_count	upregulated	upregulated	upregulated	upregulated	ambiguous	ENSG00000179029	TMEM107	transmembrane protein 107 [Source:HGNC Symbol;Acc:HGNC:28128]	84314	17	8076555	8079717	-1	protein_coding
104	681.953	0.422626	-0.200113	0.330619	0.404312	0.146479	0.425823	1.01815	-0.234392	0.411201	0.485182	0.284857	1.41263	0.729551	ambiguous	ambiguous	ambiguous	ambiguous	ambiguous	ambiguous	upregulated	cannot_count	ambiguous	ambiguous	ambiguous	upregulated	ambiguous	ENSG00000179041	RRS1	ribosome biogenesis regulator 1 homolog [Source:HGNC Symbol;Acc:HGNC:17083]	23212	8	67341263	67342966	1	protein_coding
105	169.302	0.104098	0.175258	1.00542	0.216493	0.512328	0.362782	0.949205	-0.157482	0.739648	0.475903	0.210383	1.37022	1.01743	ambiguous	ambiguous	upregulated	cannot_count	ambiguous	ambiguous	upregulated	cannot_count	ambiguous	ambiguous	ambiguous	upregulated	upregulated	ENSG00000179673	RPRML	reprimo like [Source:HGNC Symbol;Acc:HGNC:32422]	388394	17	45055523	45056614	-1	protein_coding
106	766.707	0.869653	0.334032	0.282111	0.516457	-0.254462	0.676528	1.0241	0.107997	0.280822	0.346926	0.532787	0.831178	0.139621	upregulated	ambiguous	ambiguous	unchanged	ambiguous	unchanged	upregulated	cannot_count	ambiguous	ambiguous	ambiguous	unchanged	ambiguous	ENSG00000179818	PCBP1-AS1	PCBP1 antisense RNA 1 [Source:HGNC Symbol;Acc:HGNC:42948]	400960	2	70189395	70315978	-1	antisense
107	40.5058	0.306984	0.117717	0.448393	0.0576622	0.0671747	0.372819	0.868157	-0.0247018	0.179322	0.520979	0.111616	0.801389	0.192537	ambiguous	cannot_count	ambiguous	cannot_count	cannot_count	ambiguous	upregulated	cannot_count	ambiguous	ambiguous	ambiguous	unchanged	ambiguous	ENSG00000180336	MEIOC	meiosis specific with coiled-coil domain [Source:HGNC Symbol;Acc:HGNC:26670]	284071	17	42733762	42767676	1	protein_coding
108	114.948	1.14408	0.167512	0.185106	0.00870261	-0.0519444	0.642121	1.6922	-0.0283455	1.25011	1.4126	1.27073	1.8126	1.33572	upregulated	cannot_count	ambiguous	cannot_count	cannot_count	ambiguous	upregulated	cannot_count	upregulated	upregulated	upregulated	upregulated	upregulated	ENSG00000180596	H2BC4	H2B clustered histone 4 [Source:HGNC Symbol;Acc:HGNC:4757]	8347	6	26115101	26124154	-1	protein_coding
109	108.008	0.81366	-0.213099	-0.000945831	0.199778	0.0431638	1.98747	1.91603	-0.0260805	0.678284	1.06506	0.628774	2.01303	0.725989	unchanged	cannot_count	ambiguous	cannot_count	cannot_count	upregulated	upregulated	cannot_count	ambiguous	upregulated	ambiguous	upregulated	ambiguous	ENSG00000182611	ENSG00000182611	NA	NA	6	27782112	27782607	-1	protein_coding
110	73.8884	0.530119	0.177634	0.336112	0.170819	-0.178957	0.231531	1.0108	-0.073647	-0.00987934	0.413086	0.229017	1.33291	0.151647	ambiguous	cannot_count	ambiguous	cannot_count	cannot_count	ambiguous	upregulated	cannot_count	ambiguous	ambiguous	ambiguous	upregulated	ambiguous	ENSG00000183066	WBP2NL	WBP2 N-terminal like [Source:HGNC Symbol;Acc:HGNC:28389]	164684	22	42394729	42454460	1	protein_coding
111	84.4838	0.516876	-0.240527	0.0147849	0.607198	0.00974088	0.808017	1.25438	0.0230808	0.288812	0.0361794	0.336591	1.17732	0.244037	ambiguous	cannot_count	ambiguous	cannot_count	cannot_count	unchanged	upregulated	cannot_count	ambiguous	ambiguous	ambiguous	upregulated	ambiguous	ENSG00000183111	ARHGEF37	Rho guanine nucleotide exchange factor 37 [Source:HGNC Symbol;Acc:HGNC:34430]	389337	5	148931510	149014531	1	protein_coding
112	583.74	0.7547	-0.846791	-0.702602	0.526571	0.283908	0.566799	1.03522	0.198211	0.150562	0.319248	-0.10701	0.712295	-0.0775766	unchanged	unchanged	unchanged	unchanged	ambiguous	ambiguous	upregulated	cannot_count	ambiguous	ambiguous	ambiguous	unchanged	ambiguous	ENSG00000183405	ENSG00000183405	NA	NA	17	26794814	26795460	1	pseudogene
113	194.334	0.17383	-0.601597	0.107575	-0.00212947	0.0679531	0.326027	1.03219	0.151393	0.416765	0.882087	0.369011	0.596471	0.129809	ambiguous	ambiguous	ambiguous	cannot_count	ambiguous	ambiguous	upregulated	cannot_count	ambiguous	upregulated	ambiguous	ambiguous	ambiguous	ENSG00000184209	SNRNP35	small nuclear ribonucleoprotein U11/U12 subunit 35 [Source:HGNC Symbol;Acc:HGNC:30852]	11066	12	123942188	123957701	1	protein_coding
114	200.771	1.15447	0.093867	0.318056	0.210137	-0.111684	1.18293	1.87606	0.0482359	1.3168	1.2279	1.64651	1.65328	1.16835	upregulated	cannot_count	ambiguous	cannot_count	cannot_count	upregulated	upregulated	cannot_count	upregulated	upregulated	upregulated	upregulated	upregulated	ENSG00000184260	H2AC20	H2A clustered histone 20 [Source:HGNC Symbol;Acc:HGNC:4738]	8338	1	149858525	149858961	1	protein_coding
115	117.713	0.648225	-0.0963639	0.220822	0.00528559	0.0536896	0.563569	1.40052	-0.00963526	0.762794	0.985675	0.734117	1.33777	0.724714	unchanged	cannot_count	ambiguous	cannot_count	cannot_count	ambiguous	upregulated	cannot_count	ambiguous	upregulated	ambiguous	upregulated	ambiguous	ENSG00000184678	H2BC21	H2B clustered histone 21 [Source:HGNC Symbol;Acc:HGNC:4760]	8349	1	149856010	149858232	-1	protein_coding
116	73.2879	1.03637	-0.11294	-0.205172	0.165885	0.150643	0.54805	1.80158	0.0201907	1.50372	0.957476	1.16915	1.16693	0.981467	upregulated	cannot_count	ambiguous	cannot_count	cannot_count	ambiguous	upregulated	cannot_count	upregulated	upregulated	upregulated	upregulated	upregulated	ENSG00000184825	ENSG00000184825	NA	NA	6	27114861	27115317	1	protein_coding
117	48.8784	0.777793	-0.152488	-0.218905	0.206138	0.0770234	1.33871	1.43585	0.054028	0.920817	0.538069	0.928095	1.02414	0.744457	unchanged	cannot_count	ambiguous	cannot_count	cannot_count	upregulated	upregulated	cannot_count	upregulated	ambiguous	upregulated	upregulated	ambiguous	ENSG00000185130	H2BC13	H2B clustered histone 13 [Source:HGNC Symbol;Acc:HGNC:4748]	8340	6	27775257	27775709	-1	protein_coding
118	514.767	0.251788	-0.964402	-0.384879	0.460195	0.265984	0.619568	0.971954	0.33375	0.526251	0.331079	0.273835	0.397255	0.0729766	ambiguous	downregulated	ambiguous	ambiguous	ambiguous	ambiguous	upregulated	cannot_count	ambiguous	ambiguous	ambiguous	ambiguous	ambiguous	ENSG00000185608	MRPL40	mitochondrial ribosomal protein L40 [Source:HGNC Symbol;Acc:HGNC:14491]	64976	22	19419425	19423598	1	protein_coding
119	309.386	0.685264	-0.118094	-0.0348437	0.202913	0.0437381	1.20155	0.990186	0.21695	0.224238	0.621118	0.184682	0.531637	-0.103435	unchanged	ambiguous	ambiguous	ambiguous	ambiguous	upregulated	upregulated	cannot_count	ambiguous	ambiguous	ambiguous	ambiguous	ambiguous	ENSG00000185736	ADARB2	adenosine deaminase RNA specific B2 (inactive) [Source:HGNC Symbol;Acc:HGNC:227]	105	10	1228073	1779670	-1	protein_coding
120	10210.8	0.138188	-0.0210138	0.698526	0.246799	0.305228	0.394632	0.884811	0.124158	0.148725	0.583913	-0.124958	0.757944	0.0330256	ambiguous	ambiguous	unchanged	ambiguous	unchanged	ambiguous	upregulated	ambiguous	ambiguous	unchanged	ambiguous	unchanged	ambiguous	ENSG00000186468	RPS23	ribosomal protein S23 [Source:HGNC Symbol;Acc:HGNC:10410]	6228	5	81569177	81574396	-1	protein_coding
121	111.171	0.371286	-0.256756	0.124643	0.134984	0.36484	0.543917	1.05637	0.158532	0.447581	0.554164	0.0225945	0.529868	0.113284	ambiguous	ambiguous	ambiguous	cannot_count	cannot_count	ambiguous	upregulated	cannot_count	ambiguous	ambiguous	ambiguous	ambiguous	ambiguous	ENSG00000186487	MYT1L	myelin transcription factor 1 like [Source:HGNC Symbol;Acc:HGNC:7623]	23040	2	1792885	2335032	-1	protein_coding
122	617.103	0.710818	-0.0521868	0.0976214	0.180574	0.0451884	1.21776	0.977146	0.0433518	0.350285	0.68724	0.31286	0.887124	0.285235	unchanged	ambiguous	ambiguous	ambiguous	ambiguous	upregulated	upregulated	cannot_count	ambiguous	unchanged	ambiguous	upregulated	ambiguous	ENSG00000186603	HPDL	4-hydroxyphenylpyruvate dioxygenase like [Source:HGNC Symbol;Acc:HGNC:28242]	84842	1	45792545	45794347	1	protein_coding
123	698.574	0.88128	-0.444106	-0.299988	0.600785	0.177198	0.978979	1.21838	-0.113971	0.898194	0.3761	0.718986	1.39055	1.04168	upregulated	ambiguous	ambiguous	unchanged	ambiguous	upregulated	upregulated	cannot_count	upregulated	ambiguous	ambiguous	upregulated	upregulated	ENSG00000187837	H1-2	H1.2 linker histone, cluster member [Source:HGNC Symbol;Acc:HGNC:4716]	3006	6	26055968	26056699	-1	protein_coding
124	113.457	1.424	0.0549246	-0.206562	0.102582	0.154427	1.28106	1.6536	-0.0207182	0.657858	1.20635	0.560745	1.63112	0.650737	upregulated	cannot_count	ambiguous	cannot_count	cannot_count	upregulated	upregulated	cannot_count	ambiguous	upregulated	ambiguous	upregulated	ambiguous	ENSG00000187990	ENSG00000187990	NA	NA	6	26216428	26216872	-1	protein_coding
125	174.478	0.388504	0.0742325	0.623836	0.146862	0.0603484	0.706815	1.11224	0.0734463	0.0967688	0.728026	0.028936	0.813077	-0.0444783	ambiguous	ambiguous	ambiguous	cannot_count	ambiguous	ambiguous	upregulated	cannot_count	ambiguous	unchanged	ambiguous	unchanged	ambiguous	ENSG00000187994	RINL	Ras and Rab interactor like [Source:HGNC Symbol;Acc:HGNC:24795]	126432	19	39358470	39368919	-1	protein_coding
126	3260.96	0.395137	0.141375	1.03627	0.0813587	-0.64491	0.846105	1.34004	0.0103402	0.322573	1.15347	0.910414	1.31339	0.306194	ambiguous	ambiguous	upregulated	ambiguous	unchanged	unchanged	upregulated	ambiguous	ambiguous	upregulated	upregulated	upregulated	ambiguous	ENSG00000188206	ENSG00000188206	NA	NA	1	245003940	245018799	-1	antisense
127	690.024	-0.216022	-1.11006	0.0243315	0.102256	-0.242159	0.27533	0.955596	-0.0678328	0.47781	0.765059	0.745637	1.06287	0.566837	ambiguous	downregulated	ambiguous	ambiguous	ambiguous	ambiguous	upregulated	cannot_count	ambiguous	unchanged	ambiguous	upregulated	ambiguous	ENSG00000188483	IER5L	immediate early response 5 like [Source:HGNC Symbol;Acc:HGNC:23679]	389792	9	131937835	131940540	-1	protein_coding
128	269.848	0.602755	0.32265	0.859322	0.400349	-0.0827919	0.970784	1.37926	-0.00718167	0.249084	0.660293	0.385456	1.49109	0.276559	ambiguous	ambiguous	upregulated	ambiguous	ambiguous	upregulated	upregulated	cannot_count	ambiguous	unchanged	ambiguous	upregulated	ambiguous	ENSG00000188707	ZBED6CL	ZBED6 C-terminal like [Source:HGNC Symbol;Acc:HGNC:21720]	113763	7	150026938	150029808	1	protein_coding
129	698.769	0.475861	0.891876	1.3921	0.569587	-0.329468	0.261401	0.869328	0.117954	0.0187787	0.111292	0.314368	0.719772	-0.115605	ambiguous	upregulated	upregulated	unchanged	ambiguous	ambiguous	upregulated	cannot_count	ambiguous	ambiguous	ambiguous	unchanged	ambiguous	ENSG00000188818	ZDHHC11	zinc finger DHHC-type containing 11 [Source:HGNC Symbol;Acc:HGNC:19158]	79844	5	710471	851101	-1	protein_coding
130	5413.9	0.435975	-0.381385	0.620598	0.217934	0.183659	0.901139	1.43071	0.0346239	0.614213	1.15868	0.39897	1.42661	0.605612	unchanged	ambiguous	unchanged	ambiguous	ambiguous	upregulated	upregulated	ambiguous	ambiguous	upregulated	ambiguous	upregulated	ambiguous	ENSG00000188846	RPL14	ribosomal protein L14 [Source:HGNC Symbol;Acc:HGNC:10305]	9045	3	40498783	40503861	1	protein_coding
131	90.3606	1.08873	0.12809	0.136916	0.0379948	0.221838	1.01265	1.80075	-0.00277906	1.1194	1.30717	0.847587	1.54604	0.908659	upregulated	cannot_count	ambiguous	cannot_count	cannot_count	upregulated	upregulated	cannot_count	upregulated	upregulated	ambiguous	upregulated	upregulated	ENSG00000188987	ENSG00000188987	NA	NA	6	26188938	26189304	-1	protein_coding
132	82.9292	0.200944	0.0588053	0.664303	0.00317638	0.198072	0.387509	0.929178	-0.0504154	0.247378	0.72858	0.0241934	1.08413	0.347687	ambiguous	cannot_count	ambiguous	cannot_count	cannot_count	ambiguous	upregulated	cannot_count	ambiguous	unchanged	ambiguous	upregulated	ambiguous	ENSG00000189064	GAGE2A	G antigen 2A [Source:HGNC Symbol;Acc:HGNC:4099]	645037	X	49354132	49361430	1	protein_coding
133	28.3002	0.139632	-0.0224135	0.680325	0.128141	0.0586302	0.312819	1.02564	-0.00478361	0.223967	0.440031	0.186509	0.933723	0.196925	ambiguous	cannot_count	ambiguous	cannot_count	cannot_count	ambiguous	upregulated	cannot_count	ambiguous	ambiguous	ambiguous	upregulated	cannot_count	ENSG00000196176	ENSG00000196176	NA	NA	6	26021907	26022278	1	protein_coding
134	3688.74	0.553047	-0.0900765	0.424146	0.364436	0.303226	0.368684	1.13359	0.00632876	0.330642	0.701612	0.0836377	1.13138	0.328554	unchanged	ambiguous	ambiguous	ambiguous	ambiguous	ambiguous	upregulated	ambiguous	ambiguous	unchanged	ambiguous	upregulated	ambiguous	ENSG00000196531	NACA	nascent polypeptide associated complex subunit alpha [Source:HGNC Symbol;Acc:HGNC:7629]	4666	12	57106212	57125412	-1	protein_coding
135	658.272	1.29304	0.121219	0.400033	1.48549	0.426686	1.02796	1.79475	0.527731	0.946366	0.00997718	0.548654	0.917377	0.249424	upregulated	ambiguous	ambiguous	upregulated	ambiguous	upregulated	upregulated	cannot_count	upregulated	ambiguous	ambiguous	upregulated	ambiguous	ENSG00000196668	LINC00173	long intergenic non-protein coding RNA 173 [Source:HGNC Symbol;Acc:HGNC:33791]	100287569	12	116971227	116974323	1	processed_transcript
136	52.5651	0.538407	-0.0413554	0.129672	0.192402	0.0650531	0.709569	1.17067	0.0814378	0.710903	0.50065	0.738697	0.718656	0.45635	unchanged	cannot_count	ambiguous	cannot_count	cannot_count	unchanged	upregulated	cannot_count	ambiguous	ambiguous	ambiguous	ambiguous	ambiguous	ENSG00000196747	H2AC13	H2A clustered histone 13 [Source:HGNC Symbol;Acc:HGNC:4725]	8329	6	27775899	27776429	1	protein_coding
137	184.577	1.25579	0.0962468	0.227	0.200045	-0.0147304	1.27139	1.88678	-0.0570149	1.59628	1.22723	1.57678	2.01426	1.64861	upregulated	cannot_count	ambiguous	cannot_count	cannot_count	upregulated	upregulated	cannot_count	upregulated	upregulated	upregulated	upregulated	upregulated	ENSG00000196787	H2AC11	H2A clustered histone 11 [Source:HGNC Symbol;Acc:HGNC:4737]	8969	6	27100832	27103070	1	protein_coding
138	123.838	0.502532	0.0410127	0.193763	-0.125551	0.0645228	0.76806	0.95082	-0.0291552	-0.00458152	1.00773	-0.0895107	0.909928	0.0537083	ambiguous	ambiguous	ambiguous	cannot_count	cannot_count	unchanged	upregulated	cannot_count	ambiguous	upregulated	ambiguous	upregulated	ambiguous	ENSG00000196810	CTBP1-DT	CTBP1 divergent transcript [Source:HGNC Symbol;Acc:HGNC:28307]	NA	4	1243088	1282079	1	antisense
139	25.7322	0.275644	-0.116191	0.157369	0.0356083	0.00767138	0.340983	0.971431	0.0430321	0.289779	0.413621	0.35449	0.62879	0.169827	ambiguous	cannot_count	ambiguous	cannot_count	cannot_count	ambiguous	upregulated	cannot_count	ambiguous	ambiguous	ambiguous	ambiguous	ambiguous	ENSG00000196866	H2AC7	H2A clustered histone 7 [Source:HGNC Symbol;Acc:HGNC:4729]	3013	6	26199079	26199471	-1	protein_coding
140	1293.64	1.16554	-0.806402	-0.766893	0.415821	-0.329047	0.463597	1.38942	0.137084	0.571113	0.841066	0.910006	1.12744	0.377067	upregulated	unchanged	unchanged	ambiguous	ambiguous	ambiguous	upregulated	ambiguous	ambiguous	unchanged	upregulated	upregulated	ambiguous	ENSG00000197061	H4C3	H4 clustered histone 3 [Source:HGNC Symbol;Acc:HGNC:4787]	8364	6	26104104	26104518	1	protein_coding
141	1694.39	1.61553	1.03649	0.476873	0.940745	-0.177942	1.52465	1.20187	0.261095	0.622034	0.103353	0.790838	0.875279	0.358921	upregulated	upregulated	unchanged	upregulated	ambiguous	upregulated	upregulated	ambiguous	ambiguous	ambiguous	ambiguous	upregulated	ambiguous	ENSG00000197182	MIRLET7BHG	MIRLET7B host gene [Source:HGNC Symbol;Acc:HGNC:37189]	400931	22	46449749	46509808	1	protein_coding
142	773.693	0.173664	0.00976213	0.726326	0.630451	0.0181594	0.71717	0.943684	0.045292	0.325435	0.180553	0.31679	0.875792	0.273108	ambiguous	ambiguous	unchanged	unchanged	ambiguous	unchanged	upregulated	cannot_count	ambiguous	ambiguous	ambiguous	upregulated	ambiguous	ENSG00000197183	NOL4L	nucleolar protein 4 like [Source:HGNC Symbol;Acc:HGNC:16106]	140688	20	31030862	31172876	-1	protein_coding
143	32.5099	0.479433	-0.392185	-0.403795	0.0873049	0.0662601	0.352541	0.988305	0.0469608	0.591165	0.347963	0.550505	0.623309	0.403595	ambiguous	cannot_count	ambiguous	cannot_count	cannot_count	ambiguous	upregulated	cannot_count	unchanged	ambiguous	ambiguous	ambiguous	ambiguous	ENSG00000197238	H4C11	H4 clustered histone 11 [Source:HGNC Symbol;Acc:HGNC:4785]	8363	6	27791884	27792257	1	protein_coding
144	52.6412	0.636688	-0.054802	-0.183684	-0.0434543	-0.0178201	0.260781	0.962618	0.00564113	0.575242	0.832304	0.518478	0.879857	0.532024	unchanged	cannot_count	ambiguous	cannot_count	cannot_count	ambiguous	upregulated	cannot_count	ambiguous	unchanged	ambiguous	upregulated	ambiguous	ENSG00000197459	ENSG00000197459	NA	NA	6	26251879	26252303	1	protein_coding
145	42.3703	0.637849	-0.33701	-0.360254	0.0505627	0.0552695	0.650367	1.32011	0.0139619	0.648592	0.737691	0.397343	1.1719	0.621642	unchanged	cannot_count	ambiguous	cannot_count	cannot_count	unchanged	upregulated	cannot_count	unchanged	unchanged	ambiguous	upregulated	ambiguous	ENSG00000197846	ENSG00000197846	NA	NA	6	26199748	26200942	1	protein_coding
146	2534.98	0.844449	-0.0797005	0.115778	0.0725585	-0.108546	1.21166	1.14414	0.226831	0.484859	0.990553	0.596495	0.887842	0.260123	unchanged	ambiguous	ambiguous	ambiguous	ambiguous	upregulated	upregulated	ambiguous	ambiguous	upregulated	ambiguous	upregulated	ambiguous	ENSG00000197989	SNHG12	small nucleolar RNA host gene 12 [Source:HGNC Symbol;Acc:HGNC:30062]	85028	1	28905050	28909495	-1	antisense
147	8258.47	0.472836	-1.36958	-0.926001	0.292409	0.525624	0.689383	0.938319	0.316374	0.564326	0.59865	0.137763	0.599321	0.289955	unchanged	downregulated	downregulated	ambiguous	unchanged	unchanged	upregulated	ambiguous	ambiguous	unchanged	ambiguous	unchanged	ambiguous	ENSG00000198034	RPS4X	ribosomal protein S4 X-linked [Source:HGNC Symbol;Acc:HGNC:10424]	6191	X	71475529	71497150	-1	protein_coding
148	3602.8	0.0173424	0.668446	1.52506	0.163279	0.53009	0.525617	0.913777	0.0297948	0.226778	0.657849	-0.199517	0.867592	0.196304	ambiguous	unchanged	upregulated	ambiguous	unchanged	unchanged	upregulated	ambiguous	ambiguous	unchanged	ambiguous	upregulated	ambiguous	ENSG00000198258	UBL5	ubiquitin like 5 [Source:HGNC Symbol;Acc:HGNC:13736]	59286	19	9938568	9940791	1	protein_coding
149	112.767	1.12581	0.263041	-0.176565	-0.0788242	-0.0421975	0.278491	1.19294	0.034063	0.618869	1.16182	0.749462	1.02272	0.517922	upregulated	cannot_count	ambiguous	cannot_count	cannot_count	ambiguous	upregulated	cannot_count	ambiguous	upregulated	ambiguous	upregulated	ambiguous	ENSG00000198339	ENSG00000198339	NA	NA	6	27107076	27108418	1	protein_coding
150	239.988	1.10021	0.15293	1.20298	0.101955	0.272369	1.10359	0.869034	0.012281	2.15887	2.063	2.00968	2.66862	2.56623	upregulated	cannot_count	upregulated	cannot_count	cannot_count	upregulated	upregulated	cannot_count	upregulated	upregulated	upregulated	upregulated	upregulated	ENSG00000198366	ENSG00000198366	NA	NA	6	26020718	26021186	1	protein_coding
151	1448.38	0.208001	0.202337	0.814304	0.131642	-0.14618	0.32221	0.867749	-0.057815	0.230212	0.676626	0.367252	0.949815	0.29489	ambiguous	ambiguous	unchanged	ambiguous	ambiguous	ambiguous	upregulated	ambiguous	ambiguous	unchanged	ambiguous	upregulated	ambiguous	ENSG00000198498	TMA16	translation machinery associated 16 homolog [Source:HGNC Symbol;Acc:HGNC:25638]	55319	4	164415594	164441691	1	protein_coding
152	128.225	0.315664	0.0543891	1.15158	-0.0925195	0.0249801	0.484648	1.37317	-0.041253	0.712529	1.66158	0.903736	1.53832	0.796356	ambiguous	cannot_count	upregulated	cannot_count	cannot_count	ambiguous	upregulated	cannot_count	ambiguous	upregulated	ambiguous	upregulated	unchanged	ENSG00000198518	ENSG00000198518	NA	NA	6	26204858	26206266	1	protein_coding
153	5833.54	-0.539272	0.800728	2.34412	0.336127	0.219789	-0.151988	1.00142	-0.0563079	0.321028	0.572208	0.118947	0.75701	0.407749	unchanged	unchanged	upregulated	ambiguous	ambiguous	ambiguous	upregulated	ambiguous	ambiguous	unchanged	ambiguous	ambiguous	ambiguous	ENSG00000198763	MT-ND2	mitochondrially encoded NADH:ubiquinone oxidoreductase core subunit 2 [Source:HGNC Symbol;Acc:HGNC:7456]	4536	MT	4470	5511	1	protein_coding
154	49.2233	0.535534	-0.0224956	0.342241	0.199848	0.0693555	0.669381	1.51693	-0.00895002	0.132256	0.615638	0.0461278	1.44085	0.130716	unchanged	cannot_count	ambiguous	cannot_count	cannot_count	unchanged	upregulated	cannot_count	cannot_count	ambiguous	ambiguous	upregulated	cannot_count	ENSG00000199179	MIRLET7I	microRNA let-7i [Source:HGNC Symbol;Acc:HGNC:31486]	406891	12	62997466	62997550	1	miRNA
155	36.4889	0.443829	0.0180448	0.282666	0.0933292	0.0140969	1.01397	1.22538	0.0548687	0.259666	0.498171	0.252129	0.696147	0.090955	unchanged	cannot_count	ambiguous	cannot_count	cannot_count	upregulated	upregulated	cannot_count	ambiguous	ambiguous	ambiguous	ambiguous	ambiguous	ENSG00000199347	RNU5E-1	RNA, U5E small nuclear 1 [Source:HGNC Symbol;Acc:HGNC:10215]	NA	1	11968209	11968328	1	snRNA
156	107.413	1.62241	-0.0479687	-0.258486	0.0144872	0.0176621	0.467779	2.56073	0.00860296	0.00266699	1.91943	-0.0238984	2.26684	-0.0191472	upregulated	cannot_count	ambiguous	cannot_count	cannot_count	unchanged	upregulated	cannot_count	cannot_count	upregulated	cannot_count	upregulated	cannot_count	ENSG00000199436	SNORD9	small nucleolar RNA, C/D box 9 [Source:HGNC Symbol;Acc:HGNC:32705]	692053	14	21860309	21860412	-1	snoRNA
157	76.2985	0.737712	0.0914439	0.285696	0.14085	-0.050266	0.951487	1.56427	0.055694	0.562396	0.926571	0.699709	1.23445	0.413385	unchanged	cannot_count	ambiguous	cannot_count	cannot_count	upregulated	upregulated	cannot_count	ambiguous	upregulated	unchanged	upregulated	ambiguous	ENSG00000199568	RNU5A-1	RNA, U5A small nuclear 1 [Source:HGNC Symbol;Acc:HGNC:10211]	26831	15	65588389	65588504	1	snRNA
158	91.632	0.970937	-0.0146005	0.377756	0.271263	-0.00164649	1.37011	2.23431	0.0359319	1.08175	0.959467	1.1485	1.80351	0.887299	upregulated	cannot_count	ambiguous	cannot_count	cannot_count	upregulated	upregulated	cannot_count	upregulated	upregulated	upregulated	upregulated	upregulated	ENSG00000199879	RNVU1-22	RNA, variant U1 small nuclear 22 [Source:HGNC Symbol;Acc:HGNC:48462]	NA	1	147735751	147735907	1	snRNA
159	149.33	1.60994	-0.142011	-0.168651	0.0372479	-0.0255802	1.11012	2.89886	0.0982067	0.498973	0.351219	0.660241	2.07083	0.213623	upregulated	cannot_count	ambiguous	cannot_count	cannot_count	upregulated	upregulated	cannot_count	ambiguous	unchanged	unchanged	upregulated	ambiguous	ENSG00000199961	SNORD1B	small nucleolar RNA, C/D box 1B [Source:HGNC Symbol;Acc:HGNC:32676]	677849	17	74557191	74557274	1	snoRNA
160	122.14	0.754127	0.0948558	0.435875	0.0538175	-0.0799804	1.3776	1.33087	-0.0763518	0.894507	0.808277	0.779761	1.51382	0.941418	unchanged	cannot_count	ambiguous	cannot_count	cannot_count	upregulated	upregulated	cannot_count	upregulated	unchanged	unchanged	upregulated	upregulated	ENSG00000200156	RNU5B-1	RNA, U5B small nuclear 1 [Source:HGNC Symbol;Acc:HGNC:10212]	26832	15	65597015	65597130	1	snRNA
161	33.5469	1.25065	-0.0450584	-0.857158	-0.00118686	0.0106653	0.223683	1.20306	0.0932222	1.10165	0.855331	1.19104	0.557797	0.700111	upregulated	cannot_count	downregulated	cannot_count	cannot_count	ambiguous	upregulated	cannot_count	upregulated	upregulated	upregulated	ambiguous	ambiguous	ENSG00000200394	SNORA38B	small nucleolar RNA, H/ACA box 38B [Source:HGNC Symbol;Acc:HGNC:33617]	100124536	17	65736785	65736915	1	snoRNA
162	396.862	2.91189	-0.142972	-0.146537	0.122396	-0.0358169	0.0487761	4.23834	0.0556904	0.0737559	3.2516	0.148528	0.711054	-0.0786222	upregulated	cannot_count	ambiguous	cannot_count	cannot_count	ambiguous	upregulated	cannot_count	ambiguous	upregulated	cannot_count	unchanged	ambiguous	ENSG00000200785	SNORD8	small nucleolar RNA, C/D box 8 [Source:HGNC Symbol;Acc:HGNC:20159]	319103	14	21865451	21865560	-1	snoRNA
163	651.922	1.98478	-0.202192	0.606545	0.7755	0.149687	3.78984	3.96328	0.110788	2.35246	2.11755	2.26823	3.32051	1.86553	upregulated	cannot_count	ambiguous	cannot_count	cannot_count	upregulated	upregulated	cannot_count	upregulated	upregulated	upregulated	upregulated	upregulated	ENSG00000200997	RNVU1-34	RNA, variant U1 small nuclear 34 [Source:HGNC Symbol;Acc:HGNC:48427]	NA	17	56756888	56757051	-1	snRNA
164	245.388	1.22402	0.0722674	0.964053	0.359831	0.091293	2.13784	2.75025	0.117265	1.99839	1.60507	1.93531	2.19794	1.72559	upregulated	cannot_count	upregulated	cannot_count	cannot_count	upregulated	upregulated	cannot_count	upregulated	upregulated	upregulated	upregulated	upregulated	ENSG00000201558	RNVU1-6	RNA, variant U1 small nuclear 6 [Source:HGNC Symbol;Acc:HGNC:48314]	101954276	1	145382757	145382920	1	snRNA
165	8602.5	1.34642	0.0530981	-0.0623254	0.668454	0.0259553	1.75845	1.23214	0.258752	1.08589	0.142753	1.08946	0.46578	0.662662	upregulated	ambiguous	ambiguous	unchanged	ambiguous	upregulated	upregulated	ambiguous	upregulated	ambiguous	upregulated	ambiguous	ambiguous	ENSG00000201699	RNVU1-24	RNA, variant U1 small nuclear 24 [Source:HGNC Symbol;Acc:HGNC:48401]	NA	1	144534038	144534199	1	snRNA
166	33.4782	0.0177871	-0.26517	0.377673	0.0488384	0.0340319	0.757672	0.930469	0.238565	0.65053	0.59694	0.0924091	-0.0417851	0.111537	ambiguous	cannot_count	ambiguous	cannot_count	cannot_count	unchanged	upregulated	cannot_count	unchanged	unchanged	ambiguous	ambiguous	ambiguous	ENSG00000201772	SNORA5C	small nucleolar RNA, H/ACA box 5C [Source:HGNC Symbol;Acc:HGNC:32590]	677796	7	45144505	45144641	-1	snoRNA
167	1766.1	1.84023	0.14135	1.96479	0.495509	-0.213831	1.83439	4.25992	0.0185918	1.7711	2.82905	2.36721	4.31912	1.83688	upregulated	ambiguous	upregulated	ambiguous	cannot_count	upregulated	upregulated	cannot_count	upregulated	upregulated	upregulated	upregulated	upregulated	ENSG00000202077	ENSG00000202077	NA	NA	17	56736510	56736666	-1	snRNA
168	1803.18	1.22844	0.284845	0.337285	0.192033	-0.897929	1.45479	1.50914	0.0049674	0.287869	0.549874	1.073	1.49624	0.281956	upregulated	ambiguous	ambiguous	ambiguous	downregulated	upregulated	upregulated	ambiguous	ambiguous	ambiguous	upregulated	upregulated	ambiguous	ENSG00000202198	ENSG00000202198		NA	6	52860418	52860748	1	misc_RNA
169	390.835	1.41919	-0.0545285	0.971261	-0.240826	-0.258631	2.06544	3.11767	0.143271	0.891747	0.921072	1.44987	2.32266	0.511357	upregulated	cannot_count	upregulated	cannot_count	cannot_count	upregulated	upregulated	cannot_count	upregulated	upregulated	upregulated	upregulated	ambiguous	ENSG00000202314	SNORD6	small nucleolar RNA, C/D box 6 [Source:HGNC Symbol;Acc:HGNC:32703]	692075	11	93464668	93464740	-1	snoRNA
170	30.139	0.528136	0.00345879	-0.187273	0.022809	-0.0232748	0.45923	0.878737	0.00591349	0.0237242	0.42902	0.0726504	0.847078	0.00791135	unchanged	cannot_count	ambiguous	cannot_count	cannot_count	unchanged	upregulated	cannot_count	cannot_count	ambiguous	cannot_count	unchanged	cannot_count	ENSG00000202400	SNORD82	small nucleolar RNA, C/D box 82 [Source:HGNC Symbol;Acc:HGNC:10240]	25826	2	232325082	232325151	-1	snoRNA
171	386.341	1.58882	0.0935013	0.975144	0.143543	0.119144	1.78932	1.36706	0.0873109	3.10925	2.75049	3.51191	2.94753	3.03428	upregulated	cannot_count	upregulated	cannot_count	cannot_count	upregulated	upregulated	cannot_count	upregulated	upregulated	upregulated	upregulated	upregulated	ENSG00000202408	RNVU1-21	RNA, variant U1 small nuclear 21 [Source:HGNC Symbol;Acc:HGNC:48464]	NA	1	147806736	147806886	-1	snRNA
172	351.54	1.62374	0.0198853	0.797585	0.286794	-0.0324422	2.17985	3.66477	0.0465931	1.71024	2.47377	2.15424	3.35212	1.6215	upregulated	cannot_count	unchanged	cannot_count	cannot_count	upregulated	upregulated	cannot_count	upregulated	upregulated	upregulated	upregulated	upregulated	ENSG00000202496	ENSG00000202496	NA	NA	1	149605917	149606079	1	snRNA
173	50.5436	0.494385	0.0916119	0.22674	0.110286	0.0453433	0.330499	1.14604	0.0889993	1.13885	0.592167	1.17713	0.65461	0.79756	unchanged	cannot_count	ambiguous	cannot_count	cannot_count	ambiguous	upregulated	cannot_count	upregulated	ambiguous	upregulated	ambiguous	ambiguous	ENSG00000203814	H2BC18	H2B clustered histone 18 [Source:HGNC Symbol;Acc:HGNC:24700]	440689	1	149754245	149783928	-1	protein_coding
174	38.4831	0.378362	-0.0759307	0.229494	0.0216789	0.06756	0.577395	1.10314	0.00300618	0.115696	0.677283	0.0337874	0.831765	0.0772969	ambiguous	cannot_count	ambiguous	cannot_count	cannot_count	unchanged	upregulated	cannot_count	cannot_count	unchanged	ambiguous	unchanged	cannot_count	ENSG00000203819	ENSG00000203819	NA	NA	1	149821760	149822339	-1	pseudogene
175	10011.4	0.788978	-0.651766	-0.457032	0.537882	0.333826	0.598223	1.03149	0.283381	0.151711	0.444238	-0.136026	0.72931	-0.100417	unchanged	unchanged	unchanged	unchanged	unchanged	unchanged	upregulated	ambiguous	ambiguous	unchanged	ambiguous	unchanged	ambiguous	ENSG00000204628	RACK1	receptor for activated C kinase 1 [Source:HGNC Symbol;Acc:HGNC:4399]	10399	5	180663909	180675096	-1	protein_coding
176	1748.76	0.883296	-0.802936	-0.777398	0.372032	0.346112	0.453485	0.987656	0.258593	0.439904	0.530461	0.168888	0.669426	0.206492	upregulated	unchanged	unchanged	ambiguous	ambiguous	ambiguous	upregulated	ambiguous	ambiguous	unchanged	ambiguous	unchanged	ambiguous	ENSG00000205871	RPS3AP47	RPS3A pseudogene 47 [Source:HGNC Symbol;Acc:HGNC:36744]	NA	15	43407897	43408691	-1	pseudogene
177	1194.89	3.72741	-0.136577	0.118849	-0.145538	0.139188	0.532589	4.91463	0.458471	1.66797	0.893915	1.55607	2.90655	0.496426	upregulated	cannot_count	ambiguous	cannot_count	cannot_count	unchanged	upregulated	cannot_count	upregulated	upregulated	upregulated	upregulated	ambiguous	ENSG00000206630	SNORD60	small nucleolar RNA, C/D box 60 [Source:HGNC Symbol;Acc:HGNC:10217]	26788	16	2205024	2205106	-1	snoRNA
178	85.2732	1.90245	0.0312476	-0.593826	0.00284546	0.104177	1.0144	2.12298	0.200614	0.573378	0.133516	0.537704	0.931612	0.0846619	upregulated	cannot_count	ambiguous	cannot_count	cannot_count	upregulated	upregulated	cannot_count	ambiguous	ambiguous	ambiguous	upregulated	ambiguous	ENSG00000207047	SNORD51	small nucleolar RNA, C/D box 51 [Source:HGNC Symbol;Acc:HGNC:10201]	NA	2	207026602	207026681	1	snoRNA
179	49.8394	0.445799	0.120389	0.441389	-0.0644512	-0.0553011	1.09469	1.1141	0.0264303	0.035891	1.07766	0.121224	0.0854705	-0.0398838	unchanged	cannot_count	ambiguous	cannot_count	cannot_count	upregulated	upregulated	cannot_count	ambiguous	upregulated	ambiguous	ambiguous	ambiguous	ENSG00000207067	SNORA72	small nucleolar RNA, H/ACA box 72 [Source:HGNC Symbol;Acc:HGNC:10234]	26775	8	99054314	99054445	-1	snoRNA
180	308.029	1.30263	-0.099885	1.35622	0.361167	0.04231	0.477978	3.92919	0.0222831	2.56554	2.2486	2.74299	3.6207	2.41258	upregulated	cannot_count	upregulated	cannot_count	cannot_count	unchanged	upregulated	cannot_count	upregulated	upregulated	upregulated	upregulated	upregulated	ENSG00000207205	RNVU1-15	RNA, variant U1 small nuclear 15 [Source:HGNC Symbol;Acc:HGNC:48320]	101954267	1	148604908	148605072	-1	snRNA
181	272.716	2.68794	-0.193411	-0.122793	0.0108176	0.00553975	0.321828	3.67455	0.0917355	0.208457	0.172765	0.252074	0.852227	-0.0501712	upregulated	cannot_count	ambiguous	cannot_count	cannot_count	ambiguous	upregulated	cannot_count	ambiguous	unchanged	ambiguous	upregulated	ambiguous	ENSG00000207297	SNORD7	small nucleolar RNA, C/D box 7 [Source:HGNC Symbol;Acc:HGNC:32704]	692076	17	33900676	33900772	1	snoRNA
182	81.5475	0.886848	-0.443332	-0.489549	0.0219381	0.0242633	1.41857	1.77418	0.0811593	0.477887	1.15912	0.516764	1.24944	0.257272	upregulated	cannot_count	ambiguous	cannot_count	cannot_count	upregulated	upregulated	cannot_count	ambiguous	upregulated	ambiguous	upregulated	ambiguous	ENSG00000207445	SNORD15B	small nucleolar RNA, C/D box 15B [Source:HGNC Symbol;Acc:HGNC:16649]	114599	11	75115465	75115610	1	snoRNA
183	334.666	1.84831	-0.139315	0.991803	0.345684	0.0730151	2.81026	4.26083	0.100745	2.80962	2.51973	2.62659	3.21839	2.06947	upregulated	cannot_count	upregulated	cannot_count	cannot_count	upregulated	upregulated	cannot_count	upregulated	upregulated	upregulated	upregulated	upregulated	ENSG00000207501	RNVU1-14	RNA, variant U1 small nuclear 14 [Source:HGNC Symbol;Acc:HGNC:48319]	101954266	1	148241465	148241628	1	snRNA
184	36.066	1.22643	0.00858425	-0.869594	0.10033	-0.0321393	0.229507	0.927535	0.0162451	0.1639	0.514317	0.298229	0.703527	0.114149	upregulated	cannot_count	downregulated	cannot_count	cannot_count	unchanged	upregulated	cannot_count	ambiguous	ambiguous	ambiguous	unchanged	ambiguous	ENSG00000207757	MIR93	microRNA 93 [Source:HGNC Symbol;Acc:HGNC:31645]	407050	7	99691391	99691470	-1	miRNA
185	165.487	1.75223	-0.0201457	0.00401292	-0.00504507	0.142405	1.37603	2.80161	0.0788102	0.616476	2.23826	0.494496	1.71213	0.293238	upregulated	cannot_count	ambiguous	cannot_count	cannot_count	upregulated	upregulated	cannot_count	ambiguous	upregulated	ambiguous	upregulated	ambiguous	ENSG00000208317	ENSG00000208317	NA	NA	1	173834760	173834824	-1	snoRNA
186	805.978	2.51222	0.02749	1.62565	0.0891853	0.158104	0.325691	0.896868	0.175305	0.880393	0.687322	0.86645	3.86607	0.459289	upregulated	cannot_count	upregulated	cannot_count	cannot_count	unchanged	upregulated	cannot_count	upregulated	unchanged	ambiguous	upregulated	ambiguous	ENSG00000209482	SNORD83A	small nucleolar RNA, C/D box 83A [Source:HGNC Symbol;Acc:HGNC:17131]	116937	22	39711218	39711312	-1	snoRNA
187	2348.4	0.75882	-0.349379	0.141945	0.702143	0.52738	0.974773	1.296	-0.0706792	0.376361	0.454453	-0.111021	1.45804	0.488766	unchanged	ambiguous	ambiguous	unchanged	unchanged	upregulated	upregulated	ambiguous	ambiguous	ambiguous	ambiguous	upregulated	ambiguous	ENSG00000211448	DIO2	iodothyronine deiodinase 2 [Source:HGNC Symbol;Acc:HGNC:2884]	1734	14	80663873	80854100	-1	protein_coding
188	91.7268	0.695824	0.0111246	0.717919	0.0608705	0.0298738	1.1474	2.35728	0.000640714	1.79336	1.4273	2.01049	2.26962	1.76705	unchanged	cannot_count	ambiguous	cannot_count	cannot_count	upregulated	upregulated	cannot_count	upregulated	upregulated	upregulated	upregulated	upregulated	ENSG00000212195	ENSG00000212195	Small nucleolar RNA U3 [Source:RFAM;Acc:RF00012]	NA	17	56709003	56709197	-1	snoRNA
189	114.701	1.00488	-0.155466	0.104293	0.067144	0.0212488	0.910922	2.21025	0.100253	0.310655	0.189146	0.29971	1.30351	0.031904	upregulated	cannot_count	ambiguous	cannot_count	cannot_count	upregulated	upregulated	cannot_count	ambiguous	ambiguous	ambiguous	upregulated	ambiguous	ENSG00000212296	SNORD72	small nucleolar RNA, C/D box 72 [Source:HGNC Symbol;Acc:HGNC:32733]	619564	5	40832758	40832837	-1	snoRNA
190	166.953	1.20167	-0.0241264	0.814091	0.196408	0.0484876	1.61463	3.28286	0.00896052	1.59574	1.7881	1.77566	0.320264	0.204089	upregulated	cannot_count	unchanged	cannot_count	cannot_count	upregulated	upregulated	cannot_count	upregulated	upregulated	upregulated	unchanged	ambiguous	ENSG00000212456	ENSG00000212456	NA	NA	1	147994146	147994313	1	snRNA
191	77.8111	0.867824	-0.0140984	0.421023	0.0704675	0.0732646	1.10277	2.24928	0.0192311	1.22811	1.30945	0.854914	1.81893	1.00398	upregulated	cannot_count	ambiguous	cannot_count	cannot_count	upregulated	upregulated	cannot_count	upregulated	upregulated	upregulated	upregulated	upregulated	ENSG00000212544	ENSG00000212544	NA	NA	1	149514090	149514256	-1	snRNA
192	190.282	0.260219	-0.399423	0.278644	0.270756	0.0271708	1.13247	1.23283	0.02351	0.549561	0.656199	0.560757	1.00935	0.434153	ambiguous	ambiguous	ambiguous	cannot_count	ambiguous	upregulated	upregulated	cannot_count	ambiguous	ambiguous	ambiguous	upregulated	ambiguous	ENSG00000213015	ZNF580	zinc finger protein 580 [Source:HGNC Symbol;Acc:HGNC:29473]	51157	19	56146382	56154835	1	protein_coding
193	226.388	0.33064	-0.0512005	-0.220916	0.042495	0.105663	0.0185534	0.864385	0.200821	0.770776	2.80672	0.789036	2.02883	0.37799	unchanged	cannot_count	ambiguous	cannot_count	cannot_count	ambiguous	upregulated	cannot_count	unchanged	upregulated	unchanged	upregulated	ambiguous	ENSG00000213300	HNRNPA3P6	heterogeneous nuclear ribonucleoprotein A3 pseudogene 6 [Source:HGNC Symbol;Acc:HGNC:48495]	NA	3	75263782	75264787	1	pseudogene
194	309.473	0.249709	0.0837817	0.861542	0.0302891	-0.34616	0.595585	1.1249	-0.180714	0.502787	0.924374	0.936729	1.52882	0.79496	ambiguous	ambiguous	upregulated	ambiguous	ambiguous	ambiguous	upregulated	cannot_count	ambiguous	upregulated	upregulated	upregulated	ambiguous	ENSG00000213865	ENSG00000213865	NA	NA	8	67579850	67597799	1	protein_coding
195	41.3708	0.542388	-0.248533	-0.271376	0.128927	0.0484868	0.877694	1.03976	-0.000322822	0.214816	0.507568	0.187028	0.764814	0.15424	ambiguous	cannot_count	ambiguous	cannot_count	cannot_count	upregulated	upregulated	cannot_count	ambiguous	ambiguous	ambiguous	unchanged	ambiguous	ENSG00000213888	LINC01521	long intergenic non-protein coding RNA 1521 [Source:HGNC Symbol;Acc:HGNC:26029]	NA	22	31742875	31744670	1	protein_coding
196	212.353	0.262743	0.0765495	0.765577	0.185234	-0.250499	0.437453	1.03889	-0.0958811	0.429998	0.606116	0.783279	1.28837	0.604326	ambiguous	ambiguous	unchanged	cannot_count	ambiguous	ambiguous	upregulated	cannot_count	ambiguous	ambiguous	ambiguous	upregulated	ambiguous	ENSG00000215067	ALOX12-AS1	ALOX12 antisense RNA 1 [Source:HGNC Symbol;Acc:HGNC:51342]	100506713	17	6779954	6915668	-1	protein_coding
197	1425.27	0.709749	0.145151	0.364083	-0.0102265	-0.0618514	2.01497	1.01733	-0.167949	-0.177382	0.959795	-0.144092	1.18302	0.027951	unchanged	ambiguous	ambiguous	ambiguous	ambiguous	upregulated	upregulated	ambiguous	ambiguous	upregulated	ambiguous	upregulated	ambiguous	ENSG00000215417	MIR17HG	miR-17-92a-1 cluster host gene [Source:HGNC Symbol;Acc:HGNC:23564]	407975	13	92000074	92006833	1	processed_transcript
198	142.243	0.515256	0.0395249	0.4196	0.267247	0.161216	1.0172	1.1564	0.124134	0.25835	0.568783	0.114127	0.715007	0.0455813	ambiguous	ambiguous	ambiguous	cannot_count	cannot_count	upregulated	upregulated	cannot_count	ambiguous	ambiguous	ambiguous	ambiguous	ambiguous	ENSG00000219529	ENSG00000219529	ribosomal protein S20 (RPS20) pseudogene	NA	11	77524365	77524722	-1	pseudogene
199	36.2706	0.134576	-0.0593576	0.758042	0.160475	0.0380109	1.8797	1.25285	0.0220949	0.519962	0.481372	0.469797	0.751658	0.298565	ambiguous	cannot_count	ambiguous	cannot_count	cannot_count	upregulated	upregulated	cannot_count	ambiguous	ambiguous	ambiguous	unchanged	ambiguous	ENSG00000221716	SNORA11	small nucleolar RNA, H/ACA box 11 [Source:HGNC Symbol;Acc:HGNC:32599]	677799	X	54840803	54840930	1	snoRNA
200	212.937	0.591287	-0.605148	-0.287638	0.199263	-0.200755	0.711489	1.23251	-0.0468929	0.596733	0.771787	0.86341	1.28445	0.642735	ambiguous	ambiguous	ambiguous	cannot_count	ambiguous	ambiguous	upregulated	cannot_count	ambiguous	unchanged	ambiguous	upregulated	ambiguous	ENSG00000221944	TIGD1	tigger transposable element derived 1 [Source:HGNC Symbol;Acc:HGNC:14523]	200765	2	233412779	233415226	-1	protein_coding
201	75.3152	0.263139	-0.197512	0.662977	0.108902	0.167565	1.2773	1.42163	0.0405426	0.250432	0.933222	0.0619153	1.24395	0.155403	ambiguous	cannot_count	ambiguous	cannot_count	cannot_count	upregulated	upregulated	cannot_count	ambiguous	upregulated	ambiguous	upregulated	ambiguous	ENSG00000222020	HDAC4-AS1	HDAC4 antisense RNA 1 [Source:HGNC Symbol;Acc:HGNC:54064]	101928111	2	240323130	240324058	1	protein_coding
202	39.2898	0.419287	-0.0672841	0.220301	0.0408281	-0.00937965	0.853159	1.15198	0.00591349	0.301067	0.804815	0.382674	1.10424	0.309728	ambiguous	cannot_count	ambiguous	cannot_count	cannot_count	upregulated	upregulated	cannot_count	ambiguous	unchanged	ambiguous	upregulated	ambiguous	ENSG00000222043	ENSG00000222043	novel transcript	NA	2	178129087	178130243	1	antisense
203	63.993	0.838327	-0.111942	-0.447013	0.0654979	-0.0297557	0.794202	1.12451	0.0438013	0.585843	0.717832	0.710745	0.929472	0.493893	unchanged	cannot_count	ambiguous	cannot_count	cannot_count	unchanged	upregulated	cannot_count	ambiguous	unchanged	ambiguous	upregulated	ambiguous	ENSG00000222414	RNU2-59P	RNA, U2 small nuclear 59, pseudogene [Source:HGNC Symbol;Acc:HGNC:48552]	NA	10	103124602	103124792	-1	snRNA
204	189.068	1.49867	0.0667709	-0.152549	-0.0212343	-0.124555	1.39506	1.89893	-0.0788746	1.01226	1.71868	1.45339	2.34953	1.30267	upregulated	cannot_count	ambiguous	cannot_count	cannot_count	upregulated	upregulated	cannot_count	upregulated	upregulated	upregulated	upregulated	upregulated	ENSG00000222724	RNU2-63P	RNA, U2 small nuclear 63, pseudogene [Source:HGNC Symbol;Acc:HGNC:48556]	NA	2	88315873	88316066	-1	snRNA
205	978.134	0.840775	0.0955823	0.318122	0.0251069	0.0467504	0.934571	1.23148	0.242887	0.167211	1.08101	0.127396	0.826329	-0.105684	unchanged	ambiguous	ambiguous	ambiguous	ambiguous	upregulated	upregulated	ambiguous	ambiguous	upregulated	ambiguous	unchanged	ambiguous	ENSG00000223414	ENSG00000223414	NA	NA	6	166322290	166401536	-1	lincRNA
206	730.471	0.224948	-0.131459	0.47686	0.561246	0.0888731	0.610573	0.920027	0.0619256	0.637085	0.193292	0.583296	0.829434	0.57344	ambiguous	ambiguous	ambiguous	unchanged	ambiguous	ambiguous	upregulated	cannot_count	ambiguous	ambiguous	ambiguous	unchanged	ambiguous	ENSG00000223496	EXOSC6	exosome component 6 [Source:HGNC Symbol;Acc:HGNC:19055]	118460	16	70284134	70285833	-1	protein_coding
207	62.0774	-0.00354529	0.184949	1.24749	-0.183801	0.0099802	0.357104	0.913367	-0.0831058	0.344922	1.19851	0.344606	1.36428	0.527278	ambiguous	cannot_count	upregulated	cannot_count	cannot_count	ambiguous	upregulated	cannot_count	ambiguous	upregulated	ambiguous	upregulated	ambiguous	ENSG00000224349	FAM135A-AS1	FAM135A antisense RNA 1 [Source:HGNC Symbol;Acc:HGNC:40955]	105377849	6	71122531	71123653	-1	antisense
208	27.6101	0.115798	-0.084359	0.438126	0.0431159	0.075171	0.280968	0.956408	0.010727	0.238211	0.60627	0.123985	0.802214	0.206009	ambiguous	cannot_count	ambiguous	cannot_count	cannot_count	ambiguous	upregulated	cannot_count	ambiguous	unchanged	ambiguous	unchanged	ambiguous	ENSG00000225218	ENSG00000225218	novel transcript	NA	21	44251150	44256587	-1	lincRNA
209	42.5562	0.0926326	0.00804256	0.820513	0.115192	0.0114001	0.547863	1.03164	0.0343396	0.357292	0.416554	0.400159	0.68555	0.216073	ambiguous	cannot_count	ambiguous	cannot_count	cannot_count	ambiguous	upregulated	cannot_count	ambiguous	ambiguous	ambiguous	ambiguous	ambiguous	ENSG00000225793	TMEM30A-DT	TMEM30A divergent transcript [Source:HGNC Symbol;Acc:HGNC:48985]	NA	6	75994730	76006719	1	lincRNA
210	160.884	0.353306	0.0278514	0.885757	0.356654	-0.324834	1.26353	1.40614	-0.0495306	0.696921	0.641166	1.29418	1.27462	0.642499	ambiguous	ambiguous	upregulated	cannot_count	cannot_count	upregulated	upregulated	cannot_count	ambiguous	ambiguous	upregulated	upregulated	ambiguous	ENSG00000225822	UBXN7-AS1	UBXN7 antisense RNA 1 [Source:HGNC Symbol;Acc:HGNC:41227]	NA	3	196158235	196160242	1	antisense
211	1176.88	0.485079	-0.0915602	0.305217	0.370942	0.0251312	0.135933	0.946812	-0.0979589	-0.0333518	0.475141	-0.0681824	1.07514	0.074053	ambiguous	ambiguous	ambiguous	ambiguous	ambiguous	ambiguous	upregulated	ambiguous	ambiguous	ambiguous	ambiguous	upregulated	ambiguous	ENSG00000225921	NOL7	nucleolar protein 7 [Source:HGNC Symbol;Acc:HGNC:21040]	51406	6	13615559	13632971	1	protein_coding
212	158.154	0.3949	-0.365399	0.150868	0.190823	0.127197	0.192252	1.14596	0.219217	-0.0698578	0.675788	-0.213521	0.55577	-0.390749	ambiguous	ambiguous	ambiguous	cannot_count	ambiguous	ambiguous	upregulated	cannot_count	ambiguous	ambiguous	ambiguous	ambiguous	ambiguous	ENSG00000226084	ENSG00000226084	ribosomal protein L17 (RPL17) pseudogene	NA	1	77594768	77595384	1	pseudogene
213	358.737	2.48659	-0.234286	-0.0344314	0.744543	0.0267788	3.72493	3.68512	0.18369	0.974311	1.59187	1.04798	2.67518	0.487511	upregulated	cannot_count	ambiguous	cannot_count	cannot_count	upregulated	upregulated	cannot_count	upregulated	upregulated	upregulated	upregulated	ambiguous	ENSG00000226380	ENSG00000226380	novel transcript	NA	7	130561495	130598069	-1	lincRNA
214	87.255	0.379091	0.0572078	0.37752	0.275754	-0.125518	0.318594	0.878265	0.0473331	0.324071	0.160557	0.537041	0.685941	0.211411	ambiguous	cannot_count	ambiguous	cannot_count	cannot_count	ambiguous	upregulated	cannot_count	ambiguous	ambiguous	ambiguous	ambiguous	ambiguous	ENSG00000226721	EEF1DP2	eukaryotic translation elongation factor 1 delta pseudogene 2 [Source:HGNC Symbol;Acc:HGNC:33523]	NA	9	95599108	95599950	-1	pseudogene
215	45.4586	0.106662	-0.104026	0.641837	0.158298	0.000879528	0.677159	1.01857	0.0274458	0.245461	0.348157	0.271961	0.691108	0.140864	ambiguous	cannot_count	ambiguous	cannot_count	cannot_count	unchanged	upregulated	cannot_count	ambiguous	ambiguous	ambiguous	ambiguous	ambiguous	ENSG00000226823	SUGT1P1	SUGT1 pseudogene 1 [Source:HGNC Symbol;Acc:HGNC:19384]	NA	9	33503653	33510709	-1	pseudogene
216	596.232	-0.0151884	0.168306	1.15264	0.571069	-0.214569	0.146388	0.945624	0.369357	0.442947	0.226054	0.678944	0.392626	-0.00484855	ambiguous	ambiguous	upregulated	unchanged	ambiguous	ambiguous	upregulated	cannot_count	ambiguous	ambiguous	ambiguous	ambiguous	ambiguous	ENSG00000226928	RPS14P4	ribosomal protein S14 pseudogene 4 [Source:HGNC Symbol;Acc:HGNC:36419]	NA	2	112053206	112053623	-1	pseudogene
217	89.1174	0.307923	0.0668259	0.993757	0.209714	0.00574269	0.668867	1.56703	0.0561885	0.257419	0.826348	0.260511	1.22691	0.114418	ambiguous	cannot_count	upregulated	cannot_count	cannot_count	ambiguous	upregulated	cannot_count	ambiguous	unchanged	ambiguous	upregulated	ambiguous	ENSG00000227354	RBM26-AS1	RBM26 antisense RNA 1 [Source:HGNC Symbol;Acc:HGNC:39805]	100505538	13	79980444	79998463	1	antisense
218	122.897	0.384105	0.136694	0.413434	0.0935278	-0.230086	0.782251	0.859533	-0.127701	0.27555	0.57191	0.60827	1.18193	0.507339	ambiguous	ambiguous	ambiguous	cannot_count	cannot_count	unchanged	upregulated	cannot_count	ambiguous	ambiguous	ambiguous	upregulated	ambiguous	ENSG00000227896	ENSG00000227896	novel transcript	NA	10	88281702	88284858	1	antisense
219	34.6313	0.311433	-0.0110689	0.361424	0.0739506	0.256075	0.0903142	0.977663	0.0747238	0.374449	0.378336	0.0628399	0.561203	0.186934	ambiguous	cannot_count	ambiguous	cannot_count	cannot_count	ambiguous	upregulated	cannot_count	ambiguous	ambiguous	ambiguous	ambiguous	ambiguous	ENSG00000228649	SNHG26	small nucleolar RNA host gene 26 [Source:HGNC Symbol;Acc:HGNC:53131]	109729180	7	22893797	22901021	1	processed_transcript
220	206.418	0.352346	-0.434002	0.14228	0.0725175	0.0906258	0.559653	1.11445	-0.0450946	0.562385	0.91094	0.516747	1.32447	0.701271	ambiguous	ambiguous	ambiguous	cannot_count	ambiguous	ambiguous	upregulated	cannot_count	ambiguous	upregulated	ambiguous	upregulated	ambiguous	ENSG00000228801	ENSG00000228801	novel transcript	102724330	8	52811885	52859733	1	antisense
221	36.8371	0.198763	-0.0372811	0.562635	0.214042	0.0229964	0.513113	0.907369	0.0431448	0.115245	0.219352	0.116302	0.467156	-0.0150051	ambiguous	cannot_count	ambiguous	cannot_count	cannot_count	ambiguous	upregulated	cannot_count	ambiguous	ambiguous	ambiguous	ambiguous	ambiguous	ENSG00000229299	ENSG00000229299	novel transcript	NA	20	62376042	62377311	1	antisense
222	1558.72	0.444749	-0.79087	-0.342914	0.125955	0.295968	0.53006	0.947329	0.225874	0.433801	0.759105	0.194609	0.667515	0.218207	unchanged	unchanged	ambiguous	ambiguous	ambiguous	ambiguous	upregulated	ambiguous	ambiguous	unchanged	ambiguous	unchanged	ambiguous	ENSG00000229659	RPL26P6	ribosomal protein L26 pseudogene 6 [Source:HGNC Symbol;Acc:HGNC:34023]	NA	10	75182017	75182454	-1	pseudogene
223	505.092	0.434806	0.5227	0.981151	0.210935	0.464992	0.736318	0.957162	0.0508593	0.322535	0.619754	-0.119294	0.850177	0.247685	ambiguous	ambiguous	upregulated	ambiguous	ambiguous	unchanged	upregulated	cannot_count	ambiguous	unchanged	ambiguous	upregulated	ambiguous	ENSG00000229833	PET100	PET100 cytochrome c oxidase chaperone [Source:HGNC Symbol;Acc:HGNC:40038]	100131801	19	7694623	7696842	1	protein_coding
224	256.635	0.350997	-0.281854	0.204627	0.233279	0.145651	0.647783	1.03074	0.189862	0.291029	0.558688	0.156072	0.616942	0.0122408	ambiguous	ambiguous	ambiguous	ambiguous	ambiguous	ambiguous	upregulated	cannot_count	ambiguous	ambiguous	ambiguous	ambiguous	ambiguous	ENSG00000230124	ACBD6	acyl-CoA binding domain containing 6 [Source:HGNC Symbol;Acc:HGNC:23339]	84320	1	180238788	180245359	-1	antisense
225	72.4686	0.197467	-0.471317	-0.0749912	0.163861	0.0976602	0.644291	0.856072	-0.106111	0.0621016	0.339789	-0.0660673	1.30437	0.308424	ambiguous	ambiguous	ambiguous	cannot_count	cannot_count	ambiguous	upregulated	cannot_count	ambiguous	ambiguous	ambiguous	upregulated	ambiguous	ENSG00000230325	ENSG00000230325	novel transcript	NA	1	236703394	236713580	-1	antisense
226	222.131	0.498376	0.492667	1.25622	-0.302786	-0.309541	1.55341	1.38109	-0.0449997	1.02145	1.56582	1.5279	0.448199	0.837187	ambiguous	ambiguous	upregulated	cannot_count	cannot_count	upregulated	upregulated	cannot_count	upregulated	upregulated	upregulated	ambiguous	unchanged	ENSG00000230424	EMC1-AS1	EMC1 antisense RNA 1 [Source:HGNC Symbol;Acc:HGNC:54050]	NA	1	19536995	19567198	1	antisense
227	1957.76	0.0606774	1.62798	2.55478	0.033464	-0.154286	0.48946	0.97176	0.138792	0.052568	0.858277	0.16243	0.814519	-0.0631046	ambiguous	upregulated	upregulated	ambiguous	ambiguous	ambiguous	upregulated	ambiguous	ambiguous	upregulated	ambiguous	unchanged	ambiguous	ENSG00000230590	FTX	FTX transcript, XIST regulator [Source:HGNC Symbol;Acc:HGNC:37190]	100302692	X	73183790	73513409	-1	lincRNA
228	89.3419	0.010095	-0.150731	0.64718	-0.231657	0.0431698	0.294552	0.856313	-0.126644	0.267995	1.14335	0.230893	1.352	0.55686	ambiguous	ambiguous	ambiguous	cannot_count	cannot_count	ambiguous	upregulated	cannot_count	ambiguous	upregulated	ambiguous	upregulated	ambiguous	ENSG00000231663	COA6-AS1	COA6 antisense RNA 1 [Source:HGNC Symbol;Acc:HGNC:40825]	101927765	1	234508553	234509339	-1	antisense
229	337.771	0.0594436	-0.248431	0.597113	-0.0831616	-0.183115	0.849298	0.977055	-0.123155	0.420391	0.95133	0.644773	1.14498	0.57051	ambiguous	ambiguous	ambiguous	ambiguous	ambiguous	unchanged	upregulated	cannot_count	ambiguous	upregulated	ambiguous	upregulated	ambiguous	ENSG00000232442	MHENCR	melanoma highly expressed competing endogenous lncRNA for miR-425 and miR-489 [Source:HGNC Symbol;Acc:HGNC:53110]	100505771	20	62258580	62260177	1	antisense
230	127.489	0.610038	-0.230875	0.389906	0.343069	0.197812	1.58834	2.03819	0.106322	0.633744	0.897173	0.435784	1.44264	0.348539	unchanged	cannot_count	ambiguous	cannot_count	cannot_count	upregulated	upregulated	cannot_count	ambiguous	upregulated	ambiguous	upregulated	ambiguous	ENSG00000233224	ENSG00000233224	NA	NA	6	27860477	27860963	-1	protein_coding
231	95.0094	0.500431	0.116584	0.732298	0.155351	-0.0985666	1.09638	1.42355	0.0641871	1.71439	0.795098	2.55992	1.19385	1.6872	unchanged	cannot_count	ambiguous	cannot_count	cannot_count	upregulated	upregulated	cannot_count	upregulated	unchanged	upregulated	upregulated	upregulated	ENSG00000233396	LINC01719	long intergenic non-protein coding RNA 1719 [Source:HGNC Symbol;Acc:HGNC:52506]	NA	1	145373054	145382434	-1	lincRNA
232	125.424	0.13006	0.0221863	1.00396	0.0360779	0.0396545	0.475624	1.10331	-0.181381	0.641487	0.846881	0.661068	1.93852	1.13858	ambiguous	cannot_count	upregulated	cannot_count	cannot_count	ambiguous	upregulated	cannot_count	ambiguous	unchanged	ambiguous	upregulated	upregulated	ENSG00000233654	ENSG00000233654	novel transcript	105376748	2	191399581	191432828	1	antisense
233	194.305	-0.0437994	0.350055	1.54066	-0.00691646	-0.189228	0.463801	0.868484	-0.0159312	0.0220343	0.68955	0.242699	0.925025	0.0478561	ambiguous	ambiguous	upregulated	cannot_count	ambiguous	ambiguous	upregulated	cannot_count	ambiguous	ambiguous	ambiguous	upregulated	ambiguous	ENSG00000234072	ENSG00000234072	novel transcript, antisense to GTF3C2 and EIF2B4	NA	2	27579113	27590489	1	antisense
234	1213.63	0.502874	-0.112199	0.192173	0.321372	-0.0741532	0.934343	0.879178	0.00294791	0.213663	0.471493	0.279838	0.864299	0.207061	unchanged	ambiguous	ambiguous	ambiguous	ambiguous	upregulated	upregulated	ambiguous	ambiguous	ambiguous	ambiguous	upregulated	ambiguous	ENSG00000234616	JRK	Jrk helix-turn-helix protein [Source:HGNC Symbol;Acc:HGNC:6199]	8629	8	143738874	143763386	-1	processed_transcript
235	8119.91	0.911869	0.0338128	0.360702	0.178175	-0.10752	1.04835	1.32322	0.338085	0.42286	1.0723	0.518697	0.959924	0.105985	upregulated	ambiguous	ambiguous	ambiguous	ambiguous	upregulated	upregulated	unchanged	ambiguous	upregulated	ambiguous	upregulated	ambiguous	ENSG00000234741	GAS5	growth arrest specific 5 [Source:HGNC Symbol;Acc:HGNC:16355]	60674	1	173833038	173838020	-1	processed_transcript
236	579.285	0.71514	-1.90146	-1.54922	0.398384	0.386094	0.654941	1.16288	0.0909698	0.600372	0.580895	0.257016	0.988407	0.475036	unchanged	downregulated	downregulated	ambiguous	ambiguous	unchanged	upregulated	cannot_count	ambiguous	unchanged	ambiguous	upregulated	ambiguous	ENSG00000234742	ENSG00000234742	ribosomal protein L17 (RPL17) pseudogene	NA	3	197577271	197577825	-1	pseudogene
237	126.563	0.0998743	-0.582855	0.419192	0.218005	0.0394605	0.756726	1.4615	0.0126312	0.59543	0.824718	0.600981	1.35736	0.541296	ambiguous	ambiguous	ambiguous	cannot_count	cannot_count	unchanged	upregulated	cannot_count	ambiguous	unchanged	ambiguous	upregulated	ambiguous	ENSG00000235560	ENSG00000235560	novel transcript, antisense to ZNF747	107984875	16	30546073	30548465	1	antisense
238	169.116	0.477009	0.378754	1.31985	-0.0404254	0.682141	0.596132	1.61269	0.0201882	1.17791	1.23678	0.445955	1.53034	1.14054	ambiguous	cannot_count	upregulated	cannot_count	unchanged	ambiguous	upregulated	cannot_count	upregulated	upregulated	ambiguous	upregulated	upregulated	ENSG00000236017	ASMTL-AS1	ASMTL antisense RNA 1 [Source:HGNC Symbol;Acc:HGNC:25811]	NA	X	1520662	1532921	1	antisense
239	1439.95	0.631904	-0.994751	-0.661662	0.376362	-0.0193121	0.420594	1.04052	0.0866017	-0.162017	0.550479	-0.159608	0.926969	-0.255561	unchanged	downregulated	unchanged	ambiguous	ambiguous	ambiguous	upregulated	ambiguous	ambiguous	unchanged	ambiguous	upregulated	ambiguous	ENSG00000236552	RPL13AP5	ribosomal protein L13a pseudogene 5 [Source:HGNC Symbol;Acc:HGNC:23736]	728658	10	98510045	98510675	1	pseudogene
240	1953.88	0.61426	-0.118738	0.929253	0.436186	-0.299855	1.18739	1.73455	-0.789947	0.636166	1.11802	0.929532	2.89585	1.56448	unchanged	ambiguous	upregulated	ambiguous	ambiguous	upregulated	upregulated	unchanged	ambiguous	upregulated	upregulated	upregulated	upregulated	ENSG00000236824	BCYRN1	brain cytoplasmic RNA 1 [Source:HGNC Symbol;Acc:HGNC:1022]	618	2	47558199	47571656	1	lincRNA
241	36.0277	0.236677	-0.190221	0.178523	0.219623	0.0698219	0.304969	0.885622	0.0381705	0.301469	0.23874	0.247604	0.0642792	0.0828533	ambiguous	cannot_count	ambiguous	cannot_count	cannot_count	ambiguous	upregulated	cannot_count	ambiguous	ambiguous	ambiguous	ambiguous	ambiguous	ENSG00000237976	RFX5-AS1	RFX5 antisense RNA 1 [Source:HGNC Symbol;Acc:HGNC:40503]	NA	1	151319443	151320503	1	antisense
242	102.447	0.886292	0.0724705	0.630984	0.199896	0.0354811	1.49261	2.15017	0.042824	0.240586	0.963795	0.267273	1.43733	0.0986558	upregulated	cannot_count	ambiguous	cannot_count	cannot_count	upregulated	upregulated	cannot_count	ambiguous	upregulated	ambiguous	upregulated	ambiguous	ENSG00000238298	ENSG00000238298	NA	NA	9	133325241	133325342	1	snoRNA
243	2433.43	1.64334	-0.094044	-0.202243	0.56961	-0.0549618	1.61416	1.01642	0.570588	0.866153	0.317259	0.98846	0.746992	0.304644	upregulated	ambiguous	ambiguous	unchanged	ambiguous	upregulated	upregulated	unchanged	upregulated	ambiguous	upregulated	unchanged	ambiguous	ENSG00000238421	ENSG00000238421	NA	NA	GL000192.1	544948	545107	-1	snRNA
244	90.2322	0.434089	0.0719385	0.330706	0.0862618	-0.0920093	0.275902	0.941343	-0.0112907	-0.00544564	0.573081	0.121595	0.939975	0.0184619	ambiguous	cannot_count	ambiguous	cannot_count	cannot_count	ambiguous	upregulated	cannot_count	ambiguous	ambiguous	ambiguous	upregulated	ambiguous	ENSG00000239183	SNORA84	small nucleolar RNA, H/ACA box 84 [Source:HGNC Symbol;Acc:HGNC:33615]	100124534	9	95054743	95054875	-1	snoRNA
245	123.799	0.076875	0.368046	1.67675	0.132449	-0.19937	0.737165	1.10593	-0.186716	0.425953	0.634502	0.767135	1.94821	0.8883	ambiguous	cannot_count	upregulated	cannot_count	cannot_count	ambiguous	upregulated	cannot_count	ambiguous	ambiguous	ambiguous	upregulated	upregulated	ENSG00000239569	KMT2E-AS1	KMT2E antisense RNA 1 [Source:HGNC Symbol;Acc:HGNC:40845]	NA	7	104653872	104654768	-1	antisense
246	1745.33	0.351314	-0.844211	-0.33434	0.519453	0.27738	0.598988	0.914429	0.292043	0.422804	0.319737	0.175943	0.56037	0.124462	ambiguous	unchanged	ambiguous	unchanged	ambiguous	unchanged	upregulated	ambiguous	ambiguous	ambiguous	ambiguous	unchanged	ambiguous	ENSG00000239672	NME1	NME/NM23 nucleoside diphosphate kinase 1 [Source:HGNC Symbol;Acc:HGNC:7849]	4830	17	49230897	49239789	1	protein_coding
247	507.919	0.717482	0.0155937	0.366021	0.772981	0.0363394	0.318338	1.17415	0.217693	0.194484	0.128135	0.170284	0.815386	-0.0997545	unchanged	ambiguous	ambiguous	unchanged	ambiguous	ambiguous	upregulated	cannot_count	ambiguous	ambiguous	ambiguous	unchanged	ambiguous	ENSG00000239887	C1orf226	chromosome 1 open reading frame 226 [Source:HGNC Symbol;Acc:HGNC:34351]	400793	1	162336698	162356600	1	protein_coding
248	128.643	0.202697	-0.0322662	0.518404	0.0297678	-0.0447201	0.396751	0.89182	-0.00845293	0.175501	0.694774	0.236267	0.825517	0.174356	ambiguous	ambiguous	ambiguous	cannot_count	cannot_count	ambiguous	upregulated	cannot_count	ambiguous	ambiguous	ambiguous	unchanged	ambiguous	ENSG00000240399	ENSG00000240399	ribosomal protein L37 (RPL37) pseudogene	NA	12	48448596	48449374	-1	pseudogene
249	81.6852	0.250932	-0.0295799	0.759585	-0.0887533	-0.104455	0.789259	1.1785	-0.0265811	0.429801	1.25466	0.737166	1.14854	0.437508	ambiguous	cannot_count	ambiguous	cannot_count	cannot_count	unchanged	upregulated	cannot_count	ambiguous	upregulated	ambiguous	upregulated	ambiguous	ENSG00000240859	ENSG00000240859	novel transcript	100507642	7	149597	155465	1	lincRNA
250	311.746	0.36168	0.126939	0.923281	-0.0870797	-0.0177651	0.190185	1.22538	-0.10375	0.378517	1.25973	0.427661	1.47879	0.558291	ambiguous	ambiguous	upregulated	cannot_count	ambiguous	ambiguous	upregulated	cannot_count	ambiguous	upregulated	ambiguous	upregulated	ambiguous	ENSG00000241127	YAE1	YAE1 maturation factor of ABCE1 [Source:HGNC Symbol;Acc:HGNC:24857]	57002	7	39605975	39649919	1	protein_coding
251	7288.43	0.21712	0.431867	1.44795	-0.079451	-0.527003	0.971801	1.26601	-0.447481	0.49857	1.28037	0.970315	1.76999	0.931715	ambiguous	unchanged	upregulated	ambiguous	unchanged	upregulated	upregulated	unchanged	ambiguous	upregulated	upregulated	upregulated	upregulated	ENSG00000242125	SNHG3	small nucleolar RNA host gene 3 [Source:HGNC Symbol;Acc:HGNC:10118]	8420	1	28832492	28837404	1	sense_intronic
252	362.231	0.371427	0.218164	0.755005	0.332847	0.159762	0.498268	1.087	0.0401439	0.601884	0.481907	0.477718	0.986543	0.537828	ambiguous	ambiguous	unchanged	ambiguous	ambiguous	ambiguous	upregulated	cannot_count	ambiguous	ambiguous	ambiguous	upregulated	ambiguous	ENSG00000242259	C22orf39	chromosome 22 open reading frame 39 [Source:HGNC Symbol;Acc:HGNC:27012]	128977	22	19338891	19435755	-1	protein_coding
253	243.918	0.372777	0.0194257	0.554343	0.0466065	0.249914	0.674376	1.09504	-0.165103	0.609502	0.85697	0.371657	1.48697	0.885066	ambiguous	ambiguous	ambiguous	cannot_count	ambiguous	ambiguous	upregulated	cannot_count	ambiguous	upregulated	ambiguous	upregulated	ambiguous	ENSG00000242622	ENSG00000242622	novel transcript	NA	3	119813742	119855630	1	lincRNA
254	86.6859	0.0668603	0.334645	1.7188	-0.0483019	-0.0136188	0.478644	1.10375	-0.00171268	0.0268966	0.979186	0.0428947	0.0819762	0.0287335	ambiguous	cannot_count	upregulated	cannot_count	cannot_count	ambiguous	upregulated	cannot_count	ambiguous	upregulated	ambiguous	ambiguous	ambiguous	ENSG00000243554	ENSG00000243554	CCZ1 homolog, vacuolar protein trafficking and biogenesis associated (CCZ1) pseudogene	NA	7	97598317	97601566	-1	pseudogene
255	341.952	0.129759	0.199842	1.39802	0.00627764	-0.318031	0.414227	1.33824	-0.173415	0.0718355	1.168	0.312069	1.73387	0.253186	ambiguous	ambiguous	upregulated	ambiguous	ambiguous	ambiguous	upregulated	cannot_count	ambiguous	upregulated	ambiguous	upregulated	ambiguous	ENSG00000245149	RNF139-AS1	RNF139 antisense RNA 1 (head to head) [Source:HGNC Symbol;Acc:HGNC:48940]	101927612	8	125474726	125486817	-1	lincRNA
256	113.608	0.216484	-0.464261	-0.0623856	0.0959825	0.10585	0.471556	0.891942	-0.0703799	-0.0774372	0.523818	-0.225251	1.09618	0.0687129	ambiguous	ambiguous	ambiguous	cannot_count	cannot_count	ambiguous	upregulated	cannot_count	ambiguous	ambiguous	ambiguous	upregulated	ambiguous	ENSG00000245849	RAD51-AS1	RAD51 antisense RNA 1 [Source:HGNC Symbol;Acc:HGNC:48621]	100505648	15	40978922	40987305	-1	processed_transcript
257	218.817	0.380266	-0.0226553	0.296593	0.105547	0.0749286	0.631787	0.879931	0.0615009	0.198374	0.551608	0.124137	0.720778	0.0985847	ambiguous	ambiguous	ambiguous	cannot_count	ambiguous	ambiguous	upregulated	cannot_count	ambiguous	ambiguous	ambiguous	unchanged	ambiguous	ENSG00000246067	RAB30-DT	RAB30 divergent transcript [Source:HGNC Symbol;Acc:HGNC:48672]	NA	11	82783108	82817761	1	lincRNA
258	400.361	0.69593	0.194143	0.776831	0.0190357	-0.0942455	1.10912	1.41074	-0.209978	0.542204	1.2877	0.69043	1.93985	0.913007	unchanged	ambiguous	unchanged	ambiguous	ambiguous	upregulated	upregulated	cannot_count	ambiguous	upregulated	ambiguous	upregulated	upregulated	ENSG00000247092	SNHG10	small nucleolar RNA host gene 10 [Source:HGNC Symbol;Acc:HGNC:27510]	NA	14	95998634	96001209	-1	antisense
259	580.001	0.473576	-0.105666	0.104601	0.0851308	0.190456	0.776519	0.873404	-0.083408	0.488916	0.692697	0.3218	0.986695	0.582574	ambiguous	ambiguous	ambiguous	ambiguous	ambiguous	unchanged	upregulated	cannot_count	ambiguous	unchanged	ambiguous	upregulated	ambiguous	ENSG00000247400	DNAJC3-DT	DNAJC3 divergent transcript [Source:HGNC Symbol;Acc:HGNC:39808]	100289274	13	96300987	96329179	-1	lincRNA
260	477.093	0.216906	0.542664	1.2129	-0.113013	-0.224591	0.349492	0.875466	-0.209568	0.598228	0.932101	0.851316	1.24703	0.88813	ambiguous	ambiguous	upregulated	ambiguous	ambiguous	ambiguous	upregulated	cannot_count	ambiguous	upregulated	ambiguous	upregulated	upregulated	ENSG00000247516	MIR4458HG	MIR4458 host gene [Source:HGNC Symbol;Acc:HGNC:49008]	100505738	5	8450856	8463208	1	lincRNA
261	148.504	0.0820007	-0.531536	0.129423	-0.0689892	0.005169	0.471209	0.870512	-0.0278011	0.360107	0.856774	0.382194	0.894328	0.389585	ambiguous	ambiguous	ambiguous	cannot_count	ambiguous	ambiguous	upregulated	cannot_count	ambiguous	upregulated	ambiguous	upregulated	ambiguous	ENSG00000248275	TRIM52-AS1	TRIM52 antisense RNA 1 (head to head) [Source:HGNC Symbol;Acc:HGNC:49006]	100507602	5	180688213	180699308	1	antisense
262	55.9179	-0.0131576	-0.270069	0.654864	0.0293069	0.0229155	0.370967	1.01134	-0.0281256	0.251994	0.505941	0.224021	1.02831	0.288778	ambiguous	cannot_count	ambiguous	cannot_count	cannot_count	ambiguous	upregulated	cannot_count	ambiguous	ambiguous	ambiguous	upregulated	ambiguous	ENSG00000249572	ENSG00000249572	novel transcript	NA	5	33424131	33440725	-1	antisense
263	130.206	0.129425	0.273621	1.50502	0.0546838	-0.0129853	0.362052	1.45966	0.0199554	0.284747	0.837289	0.33371	1.29656	0.222816	ambiguous	cannot_count	upregulated	cannot_count	cannot_count	ambiguous	upregulated	cannot_count	ambiguous	unchanged	ambiguous	upregulated	ambiguous	ENSG00000250988	SNHG21	small nucleolar RNA host gene 21 [Source:HGNC Symbol;Acc:HGNC:50284]	100505616	15	83419316	83425958	1	antisense
264	80.4832	0.370874	0.0104806	0.9463	0.184311	0.0544736	0.125146	1.94975	-0.00715242	0.284546	0.901571	0.275803	1.99611	0.311969	unchanged	cannot_count	upregulated	cannot_count	cannot_count	ambiguous	upregulated	cannot_count	ambiguous	upregulated	ambiguous	upregulated	ambiguous	ENSG00000251131	ENSG00000251131	novel transcript	NA	5	43018531	43024349	1	antisense
265	254.201	0.437813	-0.24881	0.533297	0.166029	0.0424913	1.22258	1.44593	-0.0850034	0.436832	0.889693	0.418179	1.63671	0.573915	ambiguous	ambiguous	ambiguous	cannot_count	ambiguous	upregulated	upregulated	cannot_count	ambiguous	upregulated	ambiguous	upregulated	ambiguous	ENSG00000251151	HOXC-AS3	HOXC cluster antisense RNA 3 [Source:HGNC Symbol;Acc:HGNC:43751]	100874365	12	54375293	54379303	-1	antisense
266	88.0193	0.640558	0.00254383	0.855348	-0.00991928	-0.01163	0.648852	2.27169	-0.00478361	0.0789877	1.73893	0.0961742	2.18324	0.0731556	unchanged	cannot_count	upregulated	cannot_count	cannot_count	unchanged	upregulated	cannot_count	cannot_count	upregulated	cannot_count	upregulated	cannot_count	ENSG00000251806	ENSG00000251806	NA	NA	20	2443608	2443683	-1	snoRNA
267	41.9541	0.647581	0.00332213	-0.195119	-0.0135226	-0.0851139	1.10446	0.931842	0.241085	0.426181	0.619543	0.581523	0.0262647	-0.0874724	unchanged	cannot_count	ambiguous	cannot_count	cannot_count	upregulated	upregulated	cannot_count	ambiguous	unchanged	unchanged	ambiguous	ambiguous	ENSG00000252139	ENSG00000252139		NA	18	47340731	47340813	1	snoRNA
268	27.2105	0.372678	0.0393491	0.143631	0.0794038	-0.000868455	0.600387	0.90693	0.00638273	0.146706	0.387159	0.173358	0.624382	0.0931161	unchanged	cannot_count	ambiguous	cannot_count	cannot_count	unchanged	upregulated	cannot_count	ambiguous	ambiguous	ambiguous	unchanged	cannot_count	ENSG00000253256	ENSG00000253256	novel transcript	NA	5	158636929	158675804	1	antisense
269	161.895	0.443982	-0.22726	-0.117365	0.158704	-0.16956	0.812438	0.956938	-0.063984	0.333768	0.530364	0.58322	1.12392	0.448491	ambiguous	ambiguous	ambiguous	cannot_count	cannot_count	unchanged	upregulated	cannot_count	ambiguous	ambiguous	ambiguous	upregulated	ambiguous	ENSG00000253730	ENSG00000253730	novel transcript	NA	17	48235694	48238637	-1	antisense
270	199.527	0.744736	0.132658	0.0481707	0.32882	0.458675	0.844417	0.928534	0.107807	0.368542	0.354626	-0.107788	0.653571	0.179192	unchanged	ambiguous	ambiguous	cannot_count	ambiguous	unchanged	upregulated	cannot_count	ambiguous	ambiguous	ambiguous	ambiguous	ambiguous	ENSG00000254667	ENSG00000254667	NA	NA	11	123301058	123306427	1	protein_coding
271	308.029	0.720791	-0.148198	-0.0122474	0.216523	0.0976877	0.255992	1.06996	0.0879145	0.165786	0.669792	0.0672827	0.866926	0.0334883	unchanged	ambiguous	ambiguous	ambiguous	ambiguous	ambiguous	upregulated	cannot_count	ambiguous	unchanged	ambiguous	upregulated	ambiguous	ENSG00000255100	ENSG00000255100	novel transcript	101928837	11	76493625	76494106	-1	antisense
272	84.0903	0.0996011	-0.483071	0.292716	0.314537	0.388298	1.13487	1.09131	-0.0358877	0.37503	0.288757	-0.0868965	1.00349	0.375876	ambiguous	ambiguous	ambiguous	cannot_count	cannot_count	upregulated	upregulated	cannot_count	ambiguous	ambiguous	ambiguous	upregulated	ambiguous	ENSG00000255135	ENSG00000255135	novel transcript	NA	11	76152382	76155700	-1	lincRNA
273	8633.58	0.624717	-0.536876	-0.0736155	0.155522	-0.194302	0.436375	1.1527	0.298776	0.438906	0.921317	0.617087	0.822913	0.15781	unchanged	unchanged	ambiguous	ambiguous	ambiguous	ambiguous	upregulated	ambiguous	ambiguous	upregulated	ambiguous	unchanged	ambiguous	ENSG00000255717	SNHG1	small nucleolar RNA host gene 1 [Source:HGNC Symbol;Acc:HGNC:32688]	23642	11	62619460	62623386	-1	processed_transcript
274	32.786	0.140011	-0.0646571	0.392365	0.0677744	0.0105651	0.640221	1.01031	0.0449264	0.543356	0.45772	0.575236	0.568726	0.324718	ambiguous	cannot_count	ambiguous	cannot_count	cannot_count	unchanged	upregulated	cannot_count	ambiguous	ambiguous	ambiguous	ambiguous	ambiguous	ENSG00000256018	ENSG00000256018	NA	NA	6	26271146	26271612	-1	protein_coding
275	135.262	0.115424	-0.0201603	0.646736	0.189686	-0.152087	0.579107	0.87013	0.105683	0.260091	0.443254	0.476166	0.570317	0.059259	ambiguous	ambiguous	ambiguous	cannot_count	cannot_count	ambiguous	upregulated	cannot_count	ambiguous	ambiguous	ambiguous	ambiguous	ambiguous	ENSG00000257604	ENSG00000257604	zinc finger protein 254 (ZNF254) pseudogene	NA	12	79893899	79894467	-1	pseudogene
276	145.687	0.302333	-0.090019	1.43061	0.129539	-0.0401003	0.965475	1.83452	-0.0231095	0.503014	1.278	0.804392	2.321	0.675049	ambiguous	cannot_count	upregulated	cannot_count	cannot_count	upregulated	upregulated	cannot_count	ambiguous	upregulated	ambiguous	upregulated	ambiguous	ENSG00000257913	DDN-AS1	DDN and PRKAG1 antisense RNA 1 [Source:HGNC Symbol;Acc:HGNC:53464]	105369758	12	49392150	49412988	1	antisense
277	695.118	0.162486	0.724627	1.46662	0.379413	-0.823135	0.03959	0.917895	-0.0271073	-0.114604	0.439258	0.172149	0.93106	-0.107283	ambiguous	unchanged	upregulated	ambiguous	unchanged	ambiguous	upregulated	cannot_count	ambiguous	ambiguous	ambiguous	upregulated	ambiguous	ENSG00000258472	ENSG00000258472	novel protein	NA	17	26782770	26941215	-1	protein_coding
278	161.265	0.246041	-0.0763911	0.487038	0.476523	0.230501	0.73197	0.868793	0.0380675	0.491724	0.0584784	0.306823	0.581482	0.351126	ambiguous	ambiguous	ambiguous	cannot_count	ambiguous	ambiguous	upregulated	cannot_count	ambiguous	ambiguous	ambiguous	ambiguous	ambiguous	ENSG00000258486	ENSG00000258486	NA	NA	14	50053297	50053596	1	antisense
279	208.04	0.568671	0.0372742	1.21129	0.303217	-6.98095e-05	1.76987	2.32056	0.125081	0.858433	1.40801	0.892315	1.64662	0.525002	ambiguous	cannot_count	upregulated	cannot_count	cannot_count	upregulated	upregulated	cannot_count	upregulated	upregulated	upregulated	upregulated	ambiguous	ENSG00000259460	ENSG00000259460	novel transcript, antisense to MEIS2	NA	15	37391540	37392374	1	antisense
280	23.0256	0.0981658	-0.164222	0.312671	0.0335906	0.0145652	0.887011	0.87811	0.0605293	0.316646	0.548322	0.305286	0.437012	0.128391	ambiguous	cannot_count	ambiguous	cannot_count	cannot_count	upregulated	upregulated	cannot_count	ambiguous	unchanged	ambiguous	ambiguous	ambiguous	ENSG00000259826	ENSG00000259826	novel transcript, antisense to CDC2L5	NA	7	39987121	39989354	-1	antisense
281	87.7084	0.561519	0.100686	0.235358	0.232101	0.0651535	0.836023	1.00828	-0.102559	-0.0705291	0.252518	-0.164294	1.39569	0.165613	ambiguous	cannot_count	ambiguous	cannot_count	cannot_count	unchanged	upregulated	cannot_count	ambiguous	ambiguous	ambiguous	upregulated	ambiguous	ENSG00000260114	ENSG00000260114	NA	NA	16	29930957	29933226	-1	sense_intronic
282	22170.1	0.575958	1.14605	2.09667	0.10548	-0.351775	1.39362	1.58792	-0.760108	1.29048	1.36487	1.62247	2.39891	2.00581	unchanged	upregulated	upregulated	ambiguous	unchanged	upregulated	upregulated	unchanged	upregulated	upregulated	upregulated	upregulated	upregulated	ENSG00000260260	SNHG19	small nucleolar RNA host gene 19 [Source:HGNC Symbol;Acc:HGNC:49574]	100507303	16	2204798	2205359	-1	lincRNA
283	130.897	0.397408	0.124868	0.561605	0.0993981	0.136934	0.891699	1.01797	-0.00418617	0.373095	0.676817	0.247658	0.947161	0.350766	ambiguous	ambiguous	ambiguous	cannot_count	cannot_count	upregulated	upregulated	cannot_count	ambiguous	ambiguous	ambiguous	upregulated	ambiguous	ENSG00000260261	ENSG00000260261	programmed cell death 6 (PDCD6) pseudogene	NA	3	195676059	195679566	-1	lincRNA
284	83.4235	0.18037	-0.375838	0.311184	0.118716	-0.0099775	1.00612	1.19838	0.0981953	0.155564	0.734546	0.175422	0.739043	-0.0515275	ambiguous	cannot_count	ambiguous	cannot_count	cannot_count	upregulated	upregulated	cannot_count	ambiguous	unchanged	ambiguous	ambiguous	ambiguous	ENSG00000260278	ENSG00000260278	novel transcript, antisense to BMP2K	NA	4	79694808	79697127	-1	antisense
285	826.324	1.19325	0.91765	0.638404	0.335258	-0.61283	1.51788	1.18834	0.110805	0.561912	0.673944	1.18282	1.01106	0.431872	upregulated	upregulated	unchanged	ambiguous	unchanged	upregulated	upregulated	cannot_count	ambiguous	unchanged	upregulated	upregulated	ambiguous	ENSG00000260563	ENSG00000260563	novel transcript	NA	17	80251592	80252786	1	lincRNA
286	114.662	0.334684	-0.191752	0.172279	0.377821	-0.110602	0.677266	0.921187	0.0245319	0.0412975	0.204249	0.193748	0.714678	-0.0172048	ambiguous	ambiguous	ambiguous	cannot_count	cannot_count	ambiguous	upregulated	cannot_count	ambiguous	ambiguous	ambiguous	ambiguous	ambiguous	ENSG00000260589	STAM-AS1	STAM antisense RNA 1 (head to head) [Source:HGNC Symbol;Acc:HGNC:49568]	102723166	10	17683283	17685877	-1	antisense
287	410.427	0.503962	0.0840271	0.829808	0.113955	0.0606146	0.916463	1.37482	-0.0393798	0.365251	1.0598	0.316843	1.45117	0.424504	ambiguous	ambiguous	unchanged	ambiguous	ambiguous	upregulated	upregulated	cannot_count	ambiguous	upregulated	ambiguous	upregulated	ambiguous	ENSG00000260708	ENSG00000260708	novel transcript, antisense to TBC1D22A	NA	22	47157791	47158460	-1	antisense
288	99.6176	0.360556	-0.224261	0.560471	0.123581	0.0293436	0.89442	1.42795	0.0991333	0.259388	0.820615	0.26817	0.935397	0.0796975	ambiguous	cannot_count	ambiguous	cannot_count	cannot_count	upregulated	upregulated	cannot_count	ambiguous	unchanged	ambiguous	upregulated	ambiguous	ENSG00000260766	ENSG00000260766	NA	NA	1	159994743	159996584	-1	sense_overlapping
289	76.144	0.0746232	-0.147792	0.659239	0.145426	0.0872045	0.746282	0.960385	0.000163199	0.322071	0.507035	0.207454	0.91801	0.30783	ambiguous	cannot_count	ambiguous	cannot_count	cannot_count	unchanged	upregulated	cannot_count	ambiguous	ambiguous	ambiguous	upregulated	ambiguous	ENSG00000260778	ENSG00000260778	novel transcript	106660606	16	2318156	2323419	1	lincRNA
290	407.646	0.443637	0.283348	1.53628	0.225139	0.0268727	1.1639	1.73444	-0.184301	0.951316	1.26679	0.950786	2.33358	1.36305	ambiguous	ambiguous	upregulated	ambiguous	ambiguous	upregulated	upregulated	cannot_count	upregulated	upregulated	upregulated	upregulated	upregulated	ENSG00000260924	LINC01311	long intergenic non-protein coding RNA 1311 [Source:HGNC Symbol;Acc:HGNC:50503]	NA	22	19158908	19160352	1	antisense
291	101.186	0.4049	0.239169	0.608646	0.0269535	-0.0202176	0.386658	1.10826	-0.0506661	0.562032	0.748707	0.644446	1.16536	0.607134	ambiguous	cannot_count	ambiguous	cannot_count	cannot_count	ambiguous	upregulated	cannot_count	ambiguous	unchanged	ambiguous	upregulated	ambiguous	ENSG00000261005	ENSG00000261005	NA	NA	17	36858705	36861000	1	lincRNA
292	169.921	0.159621	-0.498603	0.220998	0.180128	0.190547	0.471698	1.01347	0.103708	0.463753	0.621628	0.27227	0.713794	0.258413	ambiguous	ambiguous	ambiguous	cannot_count	ambiguous	ambiguous	upregulated	cannot_count	ambiguous	ambiguous	ambiguous	ambiguous	ambiguous	ENSG00000261061	ENSG00000261061	novel transcript	NA	16	81064375	81065090	1	sense_intronic
293	220.463	0.0826982	0.112391	1.44287	0.110385	-0.0488305	1.01309	1.34328	-0.12236	0.963013	1.0178	1.11645	1.73583	1.25086	ambiguous	ambiguous	upregulated	cannot_count	ambiguous	upregulated	upregulated	cannot_count	upregulated	upregulated	upregulated	upregulated	upregulated	ENSG00000261220	ENSG00000261220	novel transcript	NA	8	134585426	134586104	1	lincRNA
294	24.0322	0.271492	-0.0140984	0.249844	0.0376019	NA	1.08034	0.895835	NA	0.0980578	0.366508	0.119048	0.809537	0.089969	ambiguous	cannot_count	ambiguous	cannot_count	cannot_count	upregulated	upregulated	cannot_count	cannot_count	ambiguous	cannot_count	unchanged	cannot_count	ENSG00000261334	ENSG00000261334	novel transcript	NA	9	132242884	132244817	-1	lincRNA
295	201.037	0.262581	0.112427	1.06694	0.0878671	-0.274039	1.02353	1.29919	-0.200345	0.301929	1.026	0.749128	2.16729	0.758083	ambiguous	ambiguous	upregulated	cannot_count	cannot_count	upregulated	upregulated	cannot_count	ambiguous	upregulated	ambiguous	upregulated	unchanged	ENSG00000261431	ENSG00000261431	novel transcript, antisense to DHX35	NA	20	37590568	37590754	-1	antisense
296	157.702	0.271987	0.213743	0.772188	-0.0336142	-0.229848	0.310321	1.01607	-0.15448	0.441108	0.643797	0.785925	1.45285	0.72475	ambiguous	ambiguous	ambiguous	cannot_count	cannot_count	ambiguous	upregulated	cannot_count	ambiguous	ambiguous	ambiguous	upregulated	ambiguous	ENSG00000261526	ENSG00000261526	novel transcript	NA	19	1874881	1876168	-1	lincRNA
297	560.874	0.736815	-0.404734	-0.100231	-0.0734155	-0.380788	0.692249	1.28071	0.0982862	0.180078	1.25679	0.554703	1.09273	0.0551704	unchanged	ambiguous	ambiguous	ambiguous	ambiguous	unchanged	upregulated	cannot_count	ambiguous	upregulated	ambiguous	upregulated	ambiguous	ENSG00000261824	LINC00662	long intergenic non-protein coding RNA 662 [Source:HGNC Symbol;Acc:HGNC:27122]	148189	19	28175488	28284848	-1	lincRNA
298	244.714	0.282402	-0.182511	0.647363	0.462486	-0.152786	1.39375	1.24572	0.218423	0.408479	0.464002	0.593776	0.739598	0.0576049	ambiguous	ambiguous	ambiguous	ambiguous	ambiguous	upregulated	upregulated	cannot_count	ambiguous	ambiguous	ambiguous	unchanged	ambiguous	ENSG00000261959	ENSG00000261959	novel transcript, antisense to SGCA	NA	17	48240884	48242677	-1	antisense
299	224.414	0.578918	-0.131063	0.104068	0.0689655	0.0163398	1.26252	0.981698	0.036475	0.558478	0.730305	0.62798	0.931942	0.522355	ambiguous	ambiguous	ambiguous	cannot_count	ambiguous	upregulated	upregulated	cannot_count	ambiguous	unchanged	ambiguous	upregulated	ambiguous	ENSG00000262001	DLGAP1-AS2	DLGAP1 antisense RNA 2 [Source:HGNC Symbol;Acc:HGNC:28146]	NA	18	3602998	3608334	1	antisense
300	154.901	0.707138	0.262604	0.319858	0.222688	-0.0305206	0.739224	1.14049	-0.156336	0.649527	0.626783	0.737602	1.67764	0.985962	unchanged	ambiguous	ambiguous	cannot_count	cannot_count	ambiguous	upregulated	cannot_count	ambiguous	ambiguous	ambiguous	upregulated	upregulated	ENSG00000262049	ENSG00000262049	novel transcript, antisense to HGS	NA	17	79668354	79670330	-1	antisense
301	74.7182	0.133245	-0.366037	0.624166	0.149365	-0.0120045	0.482481	1.42002	0.0203473	0.188594	0.548375	0.236329	1.23953	0.128183	ambiguous	cannot_count	ambiguous	cannot_count	cannot_count	ambiguous	upregulated	cannot_count	ambiguous	ambiguous	ambiguous	upregulated	ambiguous	ENSG00000263235	ENSG00000263235	novel transcript, sense overlapping TRAP1	NA	16	3700637	3701704	-1	sense_overlapping
302	75.1596	0.275819	0.112404	0.58893	0.0303594	-0.00799889	0.971766	1.09488	0.0169371	0.621681	0.648155	0.706956	0.955465	0.543639	ambiguous	cannot_count	ambiguous	cannot_count	cannot_count	upregulated	upregulated	cannot_count	ambiguous	ambiguous	ambiguous	upregulated	ambiguous	ENSG00000263412	NFE2L1-DT	NFE2L1 divergent transcript [Source:HGNC Symbol;Acc:HGNC:54812]	NA	17	46122503	46125435	-1	processed_transcript
303	34.5722	0.0483578	-0.152223	0.846278	0.040978	0.00311741	0.996265	1.13162	0.0190574	0.403435	0.566586	0.445816	0.668664	0.246558	ambiguous	cannot_count	unchanged	cannot_count	cannot_count	upregulated	upregulated	cannot_count	ambiguous	unchanged	ambiguous	unchanged	ambiguous	ENSG00000263884	ENSG00000263884	novel transcript	NA	18	268148	270278	1	lincRNA
304	462.467	2.0384	0.231701	0.649517	0.67795	0.860838	0.988658	3.08021	1.09477	1.86248	1.64237	0.99289	0.842488	0.339066	upregulated	cannot_count	unchanged	cannot_count	upregulated	upregulated	upregulated	cannot_count	upregulated	upregulated	upregulated	unchanged	ambiguous	ENSG00000263934	SNORD3A	small nucleolar RNA, C/D box 3A [Source:HGNC Symbol;Acc:HGNC:33189]	NA	17	19091329	19092027	1	lincRNA
305	979.112	0.342933	-0.553477	-1.37924	0.681781	-0.176808	1.27661	1.11134	0.5499	0.359466	0.338084	0.516674	0.291404	-0.27973	ambiguous	ambiguous	downregulated	unchanged	ambiguous	upregulated	upregulated	unchanged	ambiguous	ambiguous	ambiguous	ambiguous	ambiguous	ENSG00000264229	RNU4ATAC	RNA, U4atac small nuclear (U12-dependent splicing) [Source:HGNC Symbol;Acc:HGNC:34016]	100151683	2	122288457	122288583	1	snRNA
306	69.9987	1.52923	0.00540785	-0.377615	0.15447	-0.018976	2.27284	1.88045	0.0499585	0.324772	0.994686	0.445303	1.04886	0.134994	upregulated	cannot_count	ambiguous	cannot_count	cannot_count	upregulated	upregulated	cannot_count	ambiguous	upregulated	unchanged	upregulated	ambiguous	ENSG00000265185	SNORD3B-1	small nucleolar RNA, C/D box 3B-1 [Source:HGNC Symbol;Acc:HGNC:10168]	NA	17	18965225	18965807	1	lincRNA
307	4781.89	1.52494	0.516233	-0.221553	0.845549	1.53568	0.715367	2.62611	1.90181	2.32257	1.60616	0.96007	0.489157	0.505578	upregulated	ambiguous	ambiguous	unchanged	upregulated	unchanged	upregulated	upregulated	upregulated	upregulated	upregulated	unchanged	ambiguous	ENSG00000266658	ENSG00000266658	NA	NA	GL000220.1	113348	118417	1	rRNA
308	201.115	0.0363739	-0.153857	2.18366	0.017122	0.24861	0.915658	2.49357	0.0426539	1.19683	2.10773	0.807524	2.20423	1.04975	ambiguous	cannot_count	upregulated	cannot_count	cannot_count	upregulated	upregulated	cannot_count	upregulated	upregulated	ambiguous	upregulated	upregulated	ENSG00000266983	ENSG00000266983	novel transcript, antisense to RFX2	100128568	19	5978414	6020374	1	antisense
309	64.4712	0.235864	-0.0944221	0.533221	0.0446588	-0.0703377	0.627468	1.11231	-0.0057297	0.256857	0.728484	0.36974	0.982163	0.236103	ambiguous	cannot_count	ambiguous	cannot_count	cannot_count	ambiguous	upregulated	cannot_count	ambiguous	unchanged	ambiguous	upregulated	ambiguous	ENSG00000268129	ENSG00000268129	novel transcript	NA	3	142719749	142720309	-1	lincRNA
310	721.832	0.403712	0.288135	0.840159	0.495238	-0.0883481	0.62123	0.994034	0.163622	0.582469	0.348541	0.709886	0.727818	0.377812	ambiguous	ambiguous	unchanged	ambiguous	ambiguous	ambiguous	upregulated	cannot_count	ambiguous	ambiguous	ambiguous	unchanged	ambiguous	ENSG00000268388	FENDRR	FOXF1 adjacent non-coding developmental regulatory RNA [Source:HGNC Symbol;Acc:HGNC:43894]	400550	16	86508135	86542705	-1	lincRNA
311	62.5171	0.064323	0.0926721	0.956376	-0.00699697	-0.0592201	0.257457	0.86377	-0.0543402	-0.017808	0.671636	0.0408902	1.03904	0.0818575	ambiguous	cannot_count	upregulated	cannot_count	cannot_count	ambiguous	upregulated	cannot_count	ambiguous	unchanged	ambiguous	upregulated	ambiguous	ENSG00000268397	ENSG00000268397	NA	NA	5	180682720	180684578	1	protein_coding
312	108.215	0.643979	0.10813	0.77487	0.0013061	-0.0114826	0.828367	1.77877	0.0274767	0.548349	0.263305	0.631605	1.38916	0.398348	unchanged	cannot_count	unchanged	cannot_count	cannot_count	unchanged	upregulated	cannot_count	ambiguous	ambiguous	ambiguous	upregulated	ambiguous	ENSG00000268403	ENSG00000268403	novel transcript, antisense to ZNF143	644656	11	9481747	9482010	-1	protein_coding
313	65.0271	0.246743	0.064745	0.968638	0.0399317	0.0881772	0.659821	1.47073	0.00141621	0.645276	0.856843	0.425175	1.2803	0.550252	ambiguous	cannot_count	upregulated	cannot_count	cannot_count	unchanged	upregulated	cannot_count	ambiguous	upregulated	ambiguous	upregulated	ambiguous	ENSG00000268678	ENSG00000268678	novel transcript, antisense to ZNF304	NA	19	57862216	57863380	-1	antisense
314	57.4265	0.0268615	-0.0638134	0.744627	0.386033	0.00353585	0.592924	0.969561	0.112892	0.197439	0.0912212	0.179172	0.482267	-0.0336665	ambiguous	cannot_count	ambiguous	cannot_count	cannot_count	ambiguous	upregulated	cannot_count	ambiguous	ambiguous	ambiguous	ambiguous	ambiguous	ENSG00000268707	ENSG00000268707	novel transcript	NA	9	131932713	131933219	1	lincRNA
315	124.327	0.423471	-0.167496	0.565607	-0.0509072	-0.0338178	1.17679	1.54465	-0.000420978	0.50229	1.29547	0.579193	1.40193	0.451292	ambiguous	cannot_count	ambiguous	cannot_count	cannot_count	upregulated	upregulated	cannot_count	ambiguous	upregulated	ambiguous	upregulated	ambiguous	ENSG00000269089	ENSG00000269089	NA	NA	11	61735453	61736755	1	protein_coding
316	169.715	0.133704	0.266558	1.15818	0.0678001	-0.176315	0.583969	0.966607	-0.216113	0.864659	0.699281	1.16498	1.65106	1.33777	ambiguous	ambiguous	upregulated	cannot_count	cannot_count	ambiguous	upregulated	cannot_count	ambiguous	unchanged	upregulated	upregulated	upregulated	ENSG00000269246	ENSG00000269246	novel transcript	NA	19	39832413	39832585	-1	lincRNA
317	139.95	0.459863	-0.0184438	0.511733	0.220857	-0.288539	0.698141	1.21694	0.00816964	0.182707	0.630105	0.609786	1.05889	0.145079	ambiguous	ambiguous	ambiguous	cannot_count	cannot_count	ambiguous	upregulated	cannot_count	ambiguous	ambiguous	ambiguous	upregulated	ambiguous	ENSG00000269337	ENSG00000269337	NA	NA	9	70646589	70648956	1	protein_coding
318	459.68	-0.0225685	-0.499841	0.607226	-0.0706695	0.00103063	0.687295	1.12573	-0.121496	0.403704	1.13454	0.428163	1.36206	0.582217	ambiguous	ambiguous	unchanged	ambiguous	ambiguous	unchanged	upregulated	cannot_count	ambiguous	upregulated	ambiguous	upregulated	ambiguous	ENSG00000269609	RPARP-AS1	RPARP antisense RNA 1 [Source:HGNC Symbol;Acc:HGNC:45238]	100505761	10	104209574	104220863	1	processed_transcript
319	72.9268	0.372563	0.155465	0.536428	0.00433741	-0.131926	0.672398	1.08472	-0.0442225	0.485253	0.834778	0.787826	1.14685	0.529706	ambiguous	cannot_count	ambiguous	cannot_count	cannot_count	ambiguous	upregulated	cannot_count	ambiguous	unchanged	ambiguous	upregulated	ambiguous	ENSG00000269814	ENSG00000269814	NA	NA	19	49016464	49016917	-1	lincRNA
320	50.149	0.0893401	-0.0677338	0.730136	0.0839769	0.158622	0.426992	1.0902	-0.0511838	0.259003	0.600189	0.0412314	1.34359	0.372237	ambiguous	cannot_count	ambiguous	cannot_count	cannot_count	ambiguous	upregulated	cannot_count	ambiguous	ambiguous	ambiguous	upregulated	ambiguous	ENSG00000269894	ENSG00000269894	novel transcript, sense intronic to CRELD1	NA	3	9977390	9977942	1	sense_intronic
321	329.303	0.700051	-0.108758	-0.071069	0.0738319	-0.115628	1.26498	0.914476	-0.192959	0.288722	0.715356	0.419106	1.29329	0.570823	unchanged	ambiguous	ambiguous	ambiguous	ambiguous	upregulated	upregulated	cannot_count	ambiguous	unchanged	ambiguous	upregulated	ambiguous	ENSG00000269939	PCF11-AS1	PCF11 antisense RNA 1 [Source:HGNC Symbol;Acc:HGNC:52263]	NA	11	82896563	82898078	-1	lincRNA
322	24.5033	0.257843	0.0180448	0.346673	0.094282	0.249795	0.318301	0.921451	-0.000326266	0.201395	0.441749	-0.133611	0.841393	0.18841	unchanged	cannot_count	ambiguous	cannot_count	cannot_count	ambiguous	upregulated	cannot_count	ambiguous	ambiguous	ambiguous	unchanged	cannot_count	ENSG00000269951	ENSG00000269951	novel transcript, sense intronic to TSPAN3	NA	15	77359996	77360667	-1	sense_intronic
323	38.9631	0.283457	-0.139362	0.325738	0.0522348	0.0346957	0.855016	1.24755	-0.0116716	0.0446565	0.715876	-0.0153589	1.23717	0.0638395	ambiguous	cannot_count	ambiguous	cannot_count	cannot_count	upregulated	upregulated	cannot_count	cannot_count	unchanged	cannot_count	upregulated	cannot_count	ENSG00000269959	SPACA6P-AS	SPACA6P antisense RNA [Source:HGNC Symbol;Acc:HGNC:49383]	102238594	19	52188616	52196709	-1	lincRNA
324	217.301	0.477898	0.316237	0.663104	0.410185	-0.082819	0.759068	1.01247	-0.174035	0.465912	0.334746	0.595144	1.42866	0.755196	ambiguous	ambiguous	ambiguous	ambiguous	ambiguous	unchanged	upregulated	cannot_count	ambiguous	ambiguous	ambiguous	upregulated	ambiguous	ENSG00000270012	ENSG00000270012	novel transcript	NA	X	49129517	49132231	1	lincRNA
325	133.242	1.09177	-0.0242193	0.00302456	0.880439	0.113642	1.45035	1.60063	0.0666846	0.1511	-0.10183	0.0415432	1.28946	0.0273959	upregulated	cannot_count	ambiguous	cannot_count	cannot_count	upregulated	upregulated	cannot_count	ambiguous	ambiguous	ambiguous	upregulated	ambiguous	ENSG00000270066	ENSG00000270066	small Cajal body-specific RNA 2	NA	1	109642815	109643241	1	lincRNA
326	249.649	2.22593	0.0986327	-0.124016	0.621975	0.0241476	0.972305	2.28459	0.267539	1.02226	0.881006	0.807429	1.39858	0.467165	upregulated	cannot_count	ambiguous	cannot_count	cannot_count	upregulated	upregulated	cannot_count	upregulated	upregulated	ambiguous	upregulated	ambiguous	ENSG00000270103	ENSG00000270103	RNA, U11 small nuclear	NA	1	28975112	28975245	1	lincRNA
327	39.3811	0.0273598	-0.511927	0.15872	-0.0510267	-0.0727365	0.231349	0.947752	-0.0329869	0.207327	0.825653	0.324623	1.0458	0.270409	ambiguous	cannot_count	ambiguous	cannot_count	cannot_count	ambiguous	upregulated	cannot_count	ambiguous	unchanged	ambiguous	upregulated	ambiguous	ENSG00000270130	ENSG00000270130	novel transcript, sense intronic to CCDC92	NA	12	124445264	124445791	-1	sense_intronic
328	45.4072	0.0691493	0.0121713	0.995756	0.125576	-0.0241013	0.794645	1.09909	0.056186	0.279917	0.321922	0.270873	0.667985	0.108522	ambiguous	cannot_count	upregulated	cannot_count	cannot_count	unchanged	upregulated	cannot_count	ambiguous	ambiguous	ambiguous	ambiguous	ambiguous	ENSG00000270419	CAHM	colon adenocarcinoma hypermethylated [Source:HGNC Symbol;Acc:HGNC:42860]	100526820	6	163834097	163834992	-1	lincRNA
329	42.9705	0.476644	-0.000916564	0.0354954	0.0654017	0.0913953	0.895125	1.03581	0.00520039	0.263227	0.628292	0.158992	0.13615	0.159004	unchanged	cannot_count	ambiguous	cannot_count	cannot_count	upregulated	upregulated	cannot_count	ambiguous	unchanged	ambiguous	ambiguous	ambiguous	ENSG00000270638	ENSG00000270638	novel transcript	NA	6	146056706	146058354	1	lincRNA
330	132.171	0.570301	0.323957	0.417898	0.130285	-0.410701	0.378187	0.909818	-0.0877912	-0.241938	0.489343	0.207705	1.14799	-0.0682015	ambiguous	ambiguous	ambiguous	cannot_count	cannot_count	ambiguous	upregulated	cannot_count	ambiguous	ambiguous	ambiguous	upregulated	ambiguous	ENSG00000271122	ENSG00000271122	novel transcript	101930085	7	35734824	35739023	1	antisense
331	365.807	0.611178	0.474843	0.883857	-0.0359216	-0.262003	1.3862	1.15704	-0.129398	0.323326	0.976974	0.656588	1.43217	0.531634	ambiguous	ambiguous	upregulated	ambiguous	ambiguous	upregulated	upregulated	cannot_count	ambiguous	upregulated	ambiguous	upregulated	ambiguous	ENSG00000271576	ENSG00000271576	novel transcript	NA	1	84542014	84543614	-1	lincRNA
332	55.8188	0.0398385	-0.16457	0.934016	0.0508543	-0.0162194	0.819091	1.10581	0.037337	0.235555	0.744432	0.286936	0.940935	0.143763	ambiguous	cannot_count	upregulated	cannot_count	cannot_count	unchanged	upregulated	cannot_count	ambiguous	unchanged	ambiguous	upregulated	ambiguous	ENSG00000271659	ENSG00000271659	novel transcript, antisense to PTCH1	NA	9	98276327	98276802	1	antisense
333	130.566	2.24497	0.45111	-0.759745	0.13996	-0.129963	1.15084	1.28704	0.0646851	0.244112	0.825295	0.432778	1.0272	0.119751	upregulated	cannot_count	unchanged	cannot_count	cannot_count	upregulated	upregulated	cannot_count	ambiguous	unchanged	ambiguous	upregulated	ambiguous	ENSG00000271852	SNORD11B	small nucleolar RNA, C/D box 11B [Source:HGNC Symbol;Acc:HGNC:33571]	NA	2	203156055	203156144	1	snoRNA
334	51.3256	0.0231549	-0.0888639	0.878312	0.0369472	-0.0195367	0.520418	0.96455	-0.047548	0.45642	0.491833	0.588766	1.203	0.581524	ambiguous	cannot_count	upregulated	cannot_count	cannot_count	ambiguous	upregulated	cannot_count	ambiguous	ambiguous	ambiguous	upregulated	ambiguous	ENSG00000271855	ENSG00000271855	novel transcript	NA	2	9696028	9696904	1	lincRNA
335	91.4426	0.188747	0.185946	1.23587	0.0569062	-0.0509096	0.574085	1.27714	-0.0238167	0.139419	0.881779	0.231099	1.34835	0.186576	ambiguous	cannot_count	upregulated	cannot_count	cannot_count	ambiguous	upregulated	cannot_count	ambiguous	upregulated	ambiguous	upregulated	ambiguous	ENSG00000271857	ENSG00000271857	novel transcript, antisense to RUNX2	NA	6	45388816	45389742	-1	antisense
336	122.658	0.248511	-0.172802	0.730157	0.154226	0.344313	1.04821	1.37846	-0.0321012	0.825082	0.741738	0.479731	1.49911	0.905764	ambiguous	cannot_count	ambiguous	cannot_count	cannot_count	upregulated	upregulated	cannot_count	ambiguous	unchanged	ambiguous	upregulated	upregulated	ENSG00000271918	ENSG00000271918	novel transcript, antisense to COMMD10	NA	5	115419504	115421113	-1	antisense
337	99.6051	0.463632	-0.239	0.126322	0.356818	0.0909959	1.01213	1.17694	0.0129218	0.185408	0.374945	0.0800667	0.860339	0.131981	ambiguous	cannot_count	ambiguous	cannot_count	cannot_count	upregulated	upregulated	cannot_count	ambiguous	ambiguous	ambiguous	upregulated	ambiguous	ENSG00000272006	ENSG00000272006	eyes shut homolog (Drosophila) 9 (EYS) pseudogene	NA	17	62947616	62947727	-1	pseudogene
338	115.573	0.333008	0.279991	1.22825	0.0140472	-0.0411641	1.00233	1.08172	0.0231604	0.617091	0.8863	0.908308	1.13975	0.668065	ambiguous	cannot_count	upregulated	cannot_count	cannot_count	upregulated	upregulated	cannot_count	ambiguous	upregulated	upregulated	upregulated	ambiguous	ENSG00000272057	ENSG00000272057	novel transcript	NA	5	14872441	14872822	1	lincRNA
339	85.4215	0.127629	0.240218	1.19075	0.23813	0.0562231	0.447524	0.977216	0.0952703	0.283367	0.379478	0.241984	0.619634	0.0825946	ambiguous	cannot_count	upregulated	cannot_count	cannot_count	ambiguous	upregulated	cannot_count	ambiguous	ambiguous	ambiguous	ambiguous	ambiguous	ENSG00000272088	ENSG00000272088	novel transcript	NA	1	3403810	3404191	1	lincRNA
340	225.485	0.33174	0.395087	0.91581	-0.360077	-0.472617	0.559158	0.990785	-0.126925	0.466348	1.43394	1.08989	1.28152	0.671182	ambiguous	ambiguous	upregulated	cannot_count	ambiguous	ambiguous	upregulated	cannot_count	ambiguous	upregulated	upregulated	upregulated	ambiguous	ENSG00000272277	ENSG00000272277	novel transcript, antisense to RIPK1	NA	6	3068279	3069128	-1	antisense
341	27.3553	0.304718	-0.250945	-0.029312	0.194583	0.089461	0.93424	1.04226	0.0399975	0.113061	0.179163	-0.0201954	0.709001	0.00236619	ambiguous	cannot_count	ambiguous	cannot_count	cannot_count	upregulated	upregulated	cannot_count	cannot_count	ambiguous	ambiguous	unchanged	cannot_count	ENSG00000272288	ENSG00000272288	novel transcript, antisense to C6orf106	101929243	6	34664094	34665247	1	antisense
342	338.082	0.352911	0.285102	1.085	0.121632	0.201693	0.605236	1.16324	-0.0567802	0.24689	0.874943	0.066017	1.29471	0.333954	ambiguous	ambiguous	upregulated	ambiguous	ambiguous	ambiguous	upregulated	cannot_count	ambiguous	upregulated	ambiguous	upregulated	ambiguous	ENSG00000272335	ENSG00000272335	novel transcript	NA	5	44826178	44828694	1	lincRNA
343	45.1526	0.484538	0.0242292	0.335683	-0.0213505	-0.00979245	0.520874	1.41078	-0.0116716	0.208674	1.1005	0.267849	1.40392	0.204154	unchanged	cannot_count	ambiguous	cannot_count	cannot_count	unchanged	upregulated	cannot_count	ambiguous	upregulated	ambiguous	upregulated	cannot_count	ENSG00000272426	ENSG00000272426	novel transcript	NA	1	17230834	17231271	-1	lincRNA
344	331.939	0.808568	0.503319	0.412423	0.0453432	-0.235146	0.28977	0.868626	-0.246237	0.0200917	0.760652	0.293263	1.52618	0.452974	unchanged	ambiguous	ambiguous	ambiguous	ambiguous	ambiguous	upregulated	cannot_count	ambiguous	unchanged	ambiguous	upregulated	ambiguous	ENSG00000272452	ENSG00000272452	NA	NA	3	40507957	40510078	1	lincRNA
345	160.02	0.184821	-0.24634	0.51772	0.377912	0.010153	0.637474	1.04671	0.0122794	0.281871	0.325778	0.29758	0.993733	0.251768	ambiguous	ambiguous	ambiguous	cannot_count	cannot_count	ambiguous	upregulated	cannot_count	ambiguous	ambiguous	ambiguous	upregulated	ambiguous	ENSG00000272455	MRPL20-DT	MRPL20 divergent transcript [Source:HGNC Symbol;Acc:HGNC:54814]	NA	1	1344476	1345998	1	lincRNA
346	32.6291	0.236239	-0.0119208	0.257904	-0.0120704	0.0124072	0.438841	0.905393	0.0190796	0.0975284	0.544734	0.0999274	0.632169	0.0362827	ambiguous	cannot_count	ambiguous	cannot_count	cannot_count	ambiguous	upregulated	cannot_count	ambiguous	unchanged	ambiguous	ambiguous	ambiguous	ENSG00000272524	ENSG00000272524	NA	NA	2	10260861	10261192	1	lincRNA
347	157.177	0.210521	-0.24612	0.442432	0.189415	0.120488	0.604732	1.04827	0.0539966	-0.0430152	0.564485	-0.191674	0.855601	-0.136822	ambiguous	ambiguous	ambiguous	cannot_count	ambiguous	ambiguous	upregulated	cannot_count	ambiguous	ambiguous	ambiguous	upregulated	ambiguous	ENSG00000272599	ENSG00000272599	novel transcript to NUDT13	NA	10	74884331	74885163	-1	antisense
348	66.0879	0.145525	-0.151376	0.708907	0.113741	0.365648	0.872121	1.24471	0.000156499	0.17776	0.609972	-0.271553	1.1116	0.15877	ambiguous	cannot_count	ambiguous	cannot_count	cannot_count	upregulated	upregulated	cannot_count	ambiguous	ambiguous	ambiguous	upregulated	ambiguous	ENSG00000272631	ENSG00000272631	novel transcript, antisense to BMPR1A	NA	10	88509511	88516055	-1	antisense
349	61.4197	-0.217374	-0.380437	1.15957	-0.00703773	-0.0345612	0.405706	1.2132	-0.00407873	0.130151	0.0765199	0.189655	1.01749	0.120893	ambiguous	cannot_count	upregulated	cannot_count	cannot_count	ambiguous	upregulated	cannot_count	ambiguous	ambiguous	ambiguous	upregulated	ambiguous	ENSG00000272662	ENSG00000272662	novel transcript	NA	3	119216525	119217028	-1	lincRNA
350	62.8968	0.381749	0.052087	0.541509	0.0134121	0.319157	0.886952	1.19814	0.00734077	0.297605	0.95373	-0.0796786	1.15546	0.277115	ambiguous	cannot_count	ambiguous	cannot_count	cannot_count	upregulated	upregulated	cannot_count	ambiguous	upregulated	ambiguous	upregulated	ambiguous	ENSG00000272716	ENSG00000272716	novel transcript	NA	2	32390115	32390826	-1	lincRNA
351	114.305	0.0981439	-0.342967	0.543356	0.0348765	-0.144409	0.823429	1.12007	-0.0525393	0.238188	0.904328	0.480978	1.34695	0.356482	ambiguous	ambiguous	ambiguous	cannot_count	cannot_count	unchanged	upregulated	cannot_count	ambiguous	upregulated	ambiguous	upregulated	ambiguous	ENSG00000272758	ENSG00000272758	novel transcript, antisense to KPNA1	NA	3	122135054	122162027	1	antisense
352	80.2376	0.0106986	-0.581683	0.297801	0.0769402	-0.0415122	0.901385	1.07835	0.0618901	0.305656	0.581407	0.413277	0.765444	0.152825	ambiguous	ambiguous	ambiguous	cannot_count	cannot_count	upregulated	upregulated	cannot_count	ambiguous	ambiguous	ambiguous	ambiguous	ambiguous	ENSG00000272769	ENSG00000272769	novel transcript	NA	2	133103189	133104870	-1	lincRNA
353	60.6611	0.0292555	-0.267278	0.502398	0.0409181	0.00250129	0.435541	0.891899	-0.00577879	0.284573	0.612754	0.33242	0.893422	0.291497	ambiguous	cannot_count	ambiguous	cannot_count	cannot_count	ambiguous	upregulated	cannot_count	ambiguous	ambiguous	ambiguous	upregulated	ambiguous	ENSG00000272787	ENSG00000272787	novel transcript	NA	22	24311400	24312062	1	lincRNA
354	276.692	-0.0105459	0.533127	2.30103	0.0991766	0.147591	0.54742	1.26419	-0.321878	0.702684	1.02104	0.578282	2.43149	1.49501	ambiguous	ambiguous	upregulated	cannot_count	ambiguous	ambiguous	upregulated	cannot_count	ambiguous	upregulated	ambiguous	upregulated	upregulated	ENSG00000272843	ENSG00000272843	novel transcript, antisense to POM121	NA	7	72394956	72395663	-1	antisense
355	47.048	0.13495	-0.0693817	0.650415	0.0588456	0.0415285	0.34195	1.00972	-0.0315346	0.232491	0.545125	0.211111	1.07983	0.269044	ambiguous	cannot_count	ambiguous	cannot_count	cannot_count	ambiguous	upregulated	cannot_count	ambiguous	ambiguous	ambiguous	upregulated	ambiguous	ENSG00000272853	ENSG00000272853	novel transcript	NA	10	14919687	14920685	-1	lincRNA
356	47.8414	0.0572592	-0.153956	0.665813	-0.0319307	0.113559	0.718149	0.894136	-0.0564971	0.276939	0.820068	0.18159	1.3157	0.424389	ambiguous	cannot_count	ambiguous	cannot_count	cannot_count	unchanged	upregulated	cannot_count	ambiguous	unchanged	ambiguous	upregulated	ambiguous	ENSG00000272854	ENSG00000272854	novel transcript, antisense to BCAP29	NA	7	107220002	107220502	-1	antisense
357	212.006	0.833406	-0.358263	-0.509498	0.195289	-0.123492	0.653744	0.993842	-0.0404768	0.0806369	0.596862	0.237266	0.991523	0.147969	unchanged	ambiguous	ambiguous	cannot_count	ambiguous	ambiguous	upregulated	cannot_count	ambiguous	ambiguous	ambiguous	upregulated	ambiguous	ENSG00000272994	ENSG00000272994	novel transcript	NA	2	105950484	105953932	-1	lincRNA
358	86.2617	0.211692	-0.0602389	0.97543	0.0966753	-0.0936186	0.826504	1.4341	0.0629393	0.257973	0.851547	0.438195	1.0949	0.116635	ambiguous	cannot_count	upregulated	cannot_count	cannot_count	unchanged	upregulated	cannot_count	ambiguous	upregulated	ambiguous	upregulated	ambiguous	ENSG00000273063	ENSG00000273063	novel transcript	NA	2	58468484	58468821	1	antisense
359	145.398	0.757141	0.194644	0.314503	0.171716	-0.108169	1.00724	1.19149	-0.102871	0.260617	0.755193	0.445965	1.58875	0.486135	unchanged	ambiguous	ambiguous	cannot_count	cannot_count	upregulated	upregulated	cannot_count	ambiguous	unchanged	ambiguous	upregulated	ambiguous	ENSG00000273066	ENSG00000273066	novel transcript	NA	9	139693675	139704494	1	processed_transcript
360	71.0854	0.336983	-0.114051	0.508694	-0.0110628	0.00130028	0.741591	1.17843	0.035191	0.500915	0.851793	0.638717	1.04579	0.431175	ambiguous	cannot_count	ambiguous	cannot_count	cannot_count	unchanged	upregulated	cannot_count	ambiguous	upregulated	ambiguous	upregulated	ambiguous	ENSG00000273204	ENSG00000273204	novel transcript, antisense to EXTL2	NA	1	101360484	101360912	1	antisense
361	46.3526	0.115963	-0.0772843	0.663655	0.0757435	-0.00673584	1.10342	1.06359	-0.0255319	0.190633	0.642568	0.223939	1.08597	0.21499	ambiguous	cannot_count	ambiguous	cannot_count	cannot_count	upregulated	upregulated	cannot_count	ambiguous	ambiguous	ambiguous	upregulated	ambiguous	ENSG00000273210	ENSG00000273210	novel transcript, antisense to DYRK1A	NA	21	38737779	38738234	-1	antisense
362	165.545	2.70369	-0.046784	-0.481673	0.170632	0.0117594	2.00185	2.81652	0.0833428	1.28939	1.63898	1.44518	1.93188	0.813871	upregulated	cannot_count	ambiguous	cannot_count	cannot_count	upregulated	upregulated	cannot_count	upregulated	upregulated	upregulated	upregulated	unchanged	ENSG00000273338	ENSG00000273338	novel transcript, antisense to DNAJB4	NA	1	78470030	78470238	-1	antisense
